# Supplementary material for: Blue light induces major changes in the gene expression profile of the cyanobacterium Synechocystis sp. PCC 6803
Source: Physiol Plant. 2020 Mar 14;170(1):10–26. doi: 10.1111/ppl.13086 (PMC7496141; doi:10.1111/ppl.13086)
Supplement: Supplementary file 4 — Table S2. Complete transcriptome data of this study. [file PPL-170-10-s004.xlsx]

## Sheet: BOR_AVG_Genes_complete
Supplementary Table S2: Complete transcriptome data of this study.
The gene expression data represent log2-ratios, using gene expression in artificial white light at t=0 h as reference value.
ORF, gene name and functional annotation are as in Cyanobase (http://genome.kazusa.or.jp/cyanobase).
			B1	B4	B24	B48	B192	O4	O192	R4	R192	Rdilute
ORF	Gene name	Functional annotation	blue t=1	blue t=4	blue t=24	blue t=48	blue t=192	orange t=4	orange t=192	red t=4	red t=192	red dilute	p.value.adj.B1	p.value.adj.B4	p.value.adj.B24	p.value.adj.B48	p.value.adj.B192	p.value.adj.O4	p.value.adj.O192	p.value.adj.R4	p.value.adj.R192	p.value.adj.Rdilute
sll1112	aroQ	Amino acid biosynthesis; Aromatic amino acid family;3-dehydroquinate dehydratase	0.171633	0.436	0.220333	0.227967	0.121933	0.0446	0.0502333	-0.1564	-0.2246	0.206733	0.741246	0.0311674	0.460432	0.462108	0.810511	1	1	1	1	0.785072
slr2130	aroB	Amino acid biosynthesis; Aromatic amino acid family;3-dehydroquinate synthase	-0.0487	-0.0242333	-0.101033	-0.241167	-0.250967	0.000866667	-0.0436333	-0.0993667	-0.0329667	-0.163333	0.0140489	0.0695112	0.000665075	0.756366	0.0559868	1	0.999263	1	1	0.729429
slr0444	aroA	Amino acid biosynthesis; Aromatic amino acid family;3-phosphoshikimate 1-carboxyvinyltransferase	-0.346433	-0.4601	-0.3875	0.216433	0.121333	-0.162067	-0.196	0.0146333	-0.0794667	-0.0383667	0.274278	0.133915	0.185764	0.915235	0.894274	1	1	1	1	1
slr0084	hisH	Amino acid biosynthesis; Aromatic amino acid family;amidotransferase HisH	0.0746	0.117633	-0.0374	-0.0385667	-0.116167	0.0158333	0.0553667	0.00873333	0.104333	0.0855	0.991996	0.97001	0.543518	0.836043	0.57102	1	1	1	1	0.999183
slr1867	trpD	Amino acid biosynthesis; Aromatic amino acid family;anthranilate phosphoribosyltransferase	-0.325267	-0.1799	-0.3031	0.0157	-0.0456333	-0.0545	-0.0828333	-0.0611333	0.0163667	-0.0612333	0.137985	0.743388	0.109757	0.999974	0.596215	1	1	1	1	0.988941
slr1979	trpE	Amino acid biosynthesis; Aromatic amino acid family;anthranilate synthase component I	0.0530333	0.0207333	0.113667	0.170667	0.1013	-0.111967	0.0499	-0.142233	-0.116867	0.0926667	0.953854	0.942146	0.994272	0.967546	0.987856	1	1	1	1	0.990901
slr0055	trpG	Amino acid biosynthesis; Aromatic amino acid family;anthranilate synthase component II	-0.0300667	-0.180567	-0.182133	-0.179567	-0.150967	0.0168	-0.0101333	0.1812	-0.0717	-0.0389	0.912356	0.536152	0.68793	0.369268	0.444956	1	1	1	1	0.999999
slr0738	trpE	Amino acid biosynthesis; Aromatic amino acid family;anthranilate synthetase alpha-subunit	-0.643367	-0.6358	-0.6053	-0.332133	-0.3487	0.121167	-0.0653333	0.217633	-0.0523667	0.305367	0.00619511	0.0176052	0.00659567	0.224216	0.0245686	1	1	1	1	0.835892
sll0900	hisG	Amino acid biosynthesis; Aromatic amino acid family;ATP phosphoribosyltransferase	-0.450633	-0.659967	-0.688733	-0.286633	-0.224567	-0.124867	-0.113033	-0.0118	-0.1383	-0.1329	0.0150532	0.000793593	0.000386576	0.116351	0.212832	1	1	1	1	0.998336
sll0109	aroH	Amino acid biosynthesis; Aromatic amino acid family;chorismate mutase	-0.111333	-0.1996	-0.128967	-0.298233	-0.1065	0.0196333	0.0708667	-0.0838667	-0.0829333	-0.639567	0.969354	0.621832	0.666032	0.170589	0.865654	1	1	1	1	0.00676353
sll1747	aroC	Amino acid biosynthesis; Aromatic amino acid family;chorismate synthase	-0.106467	-0.1804	-0.0991333	0.170733	0.1356	-0.0445667	-0.0551	0.122167	0.0598333	0.0566333	0.690072	0.389464	0.902382	0.785117	0.80097	1	1	1	1	0.999992
sll1893	hisF	Amino acid biosynthesis; Aromatic amino acid family;cyclase	0.149967	0.0334333	0.2378	0.1576	0.231733	0.0183	0.1974	-0.1008	-0.0236	-0.225833	0.975775	0.933905	0.659564	0.946262	0.202597	1	0.999471	1	1	0.958538
slr0608	hisIE	Amino acid biosynthesis; Aromatic amino acid family;histidine biosynthesis bifunctional protein HisIE	-0.3511	-0.4844	-0.462433	-0.4449	-0.324133	-0.1362	-0.209967	0.0149667	0.0752333	0.0691333	0.234709	0.0782109	0.0418623	0.0159701	0.0324837	1	0.990799	1	1	0.98702
slr0682	hisD	Amino acid biosynthesis; Aromatic amino acid family;histidinol dehydrogenase	0.229733	0.459633	0.516167	0.332667	0.100933	-0.0558667	0.225833	-0.0839333	-0.0817667	0.0002	0.980056	0.687769	0.287214	0.864149	0.996267	1	1	1	1	0.99881
slr1848	hisD	Amino acid biosynthesis; Aromatic amino acid family;histidinol dehydrogenase	-0.231133	-0.1133	-0.1414	0.0943667	-0.0309667	-0.1487	-0.0643333	-0.00903333	-0.0448667	0.0164	0.473979	0.88502	0.581705	0.997319	0.99947	1	1	1	1	0.999967
sll1958	hisC	Amino acid biosynthesis; Aromatic amino acid family;histidinol phosphate aminotransferase	-0.246667	-0.4193	-0.258367	-0.169967	0.0659	-0.0835667	-0.102633	-0.00716667	0.00976667	0.5672	0.25357	0.0117605	0.294678	0.280557	0.967401	1	1	1	1	0.0101988
sll1713	hisC	Amino acid biosynthesis; Aromatic amino acid family;histidinol-phosphate aminotransferase	-0.0743333	-0.288033	0.1217	-0.2786	0.141433	0.176633	0.1956	0.342133	-0.000566667	0.450133	0.974113	0.801035	0.961773	0.565827	0.882192	1	0.998131	1	1	0.582
slr0500	hisB	Amino acid biosynthesis; Aromatic amino acid family;imidazoleglycerol-phosphate dehydratase	0.231267	0.421167	0.3654	0.140233	0.248167	-0.0537667	-0.0087	0.111133	0.0766333	0.125	0.771628	0.102619	0.106902	0.718172	0.117495	1	1	1	1	0.987545
slr0546	trpC	Amino acid biosynthesis; Aromatic amino acid family;indole-3-glycerol phosphate synthase	-0.1247	-0.3258	-0.390233	-0.116567	-0.186033	-0.00323333	-0.0630667	0.0705667	-0.0656667	-0.291467	0.468128	0.108333	0.0311435	0.392265	0.0904002	1	1	1	1	0.748253
sll0356	trpF	Amino acid biosynthesis; Aromatic amino acid family;N-(5'-phosphoribosyl)anthranilate isomerase	0.418433	0.491967	0.600167	0.317033	0.292367	0.1272	0.173767	0.0543333	0.0823	-0.0189667	0.120419	0.105056	0.0181468	0.167775	0.163711	1	0.98063	1	1	0.998547
slr0652	hisA	Amino acid biosynthesis; Aromatic amino acid family;phosphorybosilformimino-5-amino- phosphorybosil-4-imidazolecarboxamideisomerase	0.071	0.131	0.0436	0.0812333	0.0847667	-0.0148667	-0.0892333	0.0659	-0.0597333	-0.0992	0.992207	0.697289	0.958321	0.957061	0.981983	1	1	1	1	0.999586
slr2081	tyrA	Amino acid biosynthesis; Aromatic amino acid family;prephenate dehydrogenase	0.165533	-0.0638667	0.082	-0.172133	0.147333	0.0775667	-0.122967	0.131733	-0.0798	0.0484667	0.9823	0.974331	0.956996	0.608605	0.877337	1	1	1	1	0.999996
sll1662		Amino acid biosynthesis; Aromatic amino acid family;probable prephenate dehydratase	-0.324833	-0.300233	-0.254167	-0.2177	-0.216233	-0.0418667	-0.0353667	0.0140333	0.138167	0.185167	0.710381	0.761115	0.617921	0.889952	0.542501	1	1	1	1	0.996542
sll0084		Amino acid biosynthesis; Aromatic amino acid family;putative phosphatase	0.7708	0.567867	0.438433	0.5066	0.3738	-0.287767	0.1825	-0.2953	-0.2537	-0.0872	0.806382	0.648375	0.80145	0.592204	0.944931	1	1	1	1	0.98543
slr1559	aroE	Amino acid biosynthesis; Aromatic amino acid family;shikimate 5-dehydrogenase	0.0654333	0.0457333	0.0399333	0.0203333	-0.133067	-0.161967	0.0120333	-0.0776	0.0525333	-0.102833	0.87917	0.780284	0.989809	0.416862	0.385348	1	1	1	1	0.999967
sll1669	aroK	Amino acid biosynthesis; Aromatic amino acid family;shikimate kinase	-0.346133	-0.775567	-0.953333	-0.579133	-0.408733	-0.106033	-0.229867	0.0437667	0.0345	-0.151533	0.113985	0.000813459	2.39318e-05	0.0016712	0.0025079	1	0.980669	1	1	0.977496
slr0966	trpA	Amino acid biosynthesis; Aromatic amino acid family;tryptophan synthase alpha chain	-0.574833	-0.738933	-0.895467	-0.536633	-0.3229	3.33333e-05	-0.209967	0.166633	-0.0136667	0.0691667	0.00113373	6.98306e-05	1.76848e-06	2.21112e-05	0.00234711	1	0.998908	1	1	0.984017
slr0543	trpB	Amino acid biosynthesis; Aromatic amino acid family;tryptophan synthase beta subunit	0.187233	0.383433	0.714233	0.6631	0.5196	-0.0443667	-0.166733	0.213633	0.132833	0.319167	0.936426	0.298629	0.000401831	0.00017175	7.34332e-05	1	1	1	1	0.659161
slr0212	metH	Amino acid biosynthesis; Aspartate family;5-methyltetrahydrofolate--homocysteine methyltransferase	-0.142933	0.0757333	0.111133	0.270833	0.1657	-0.0666	-0.0679333	-0.119333	-0.0750667	0.0807	0.96798	0.989001	0.944742	0.349585	0.57167	1	1	1	1	0.970621
sll0402	aspC	Amino acid biosynthesis; Aspartate family;aspartate aminotransferase	-0.0296	-0.0486333	-0.1866	0.0022	0.0141667	0.0203667	-0.0227333	0.1084	0.0190333	0.0042	0.999934	0.995431	0.671246	0.910748	0.998852	1	1	1	1	0.999997
slr0036	aspC	Amino acid biosynthesis; Aspartate family;aspartate aminotransferase	0.169567	0.407233	0.0524	0.187133	-0.00963333	0.0417333	0.0167	0.0312667	0.0383667	-0.0962333	0.959731	0.407892	0.93635	0.884091	0.945365	1	1	1	1	0.988547
slr0549	asd	Amino acid biosynthesis; Aspartate family;aspartate beta-semialdehyde dehydrogenese	0.268833	0.168433	0.422667	0.2372	0.307233	0.0312	0.0227333	0.245167	0.0587333	0.527067	0.762861	0.91316	0.128085	0.708272	0.0859614	1	1	1	1	0.176668
slr1665	dapF	Amino acid biosynthesis; Aspartate family;diaminopimelate epimerase	-0.117867	-0.00126667	0.0211667	0.267367	0.2071	-0.105267	-0.0305333	0.0247667	-0.0660333	0.114267	0.80764	0.96211	0.966396	0.505228	0.378112	1	1	1	1	0.998747
sll1058	dapB	Amino acid biosynthesis; Aspartate family;dihydrodipicolinate reductase	-0.270733	-0.241533	-0.302367	-0.254167	-0.135133	-0.1402	-0.1871	-0.1043	0.126867	-0.0778	0.530027	0.572144	0.141345	0.416693	0.624305	1	0.999945	1	1	0.999989
slr0550	dapA	Amino acid biosynthesis; Aspartate family;dihydrodipicolinate synthase	0.0736667	0.0493	0.114833	-0.0061	0.2483	0.1109	-0.1337	0.4127	0.0463333	0.5341	0.999274	0.999159	0.967296	1	0.431381	1	1	1	1	0.257622
sll0455	thrA	Amino acid biosynthesis; Aspartate family;homoserine dehydrogenase	-0.245967	-0.350367	-0.5393	-0.281767	-0.0853667	-0.2009	-0.286733	-0.0592333	-0.0662667	0.0333333	0.583572	0.20156	0.008684	0.288535	0.736497	1	0.975206	1	1	0.999832
sll1760	thrB	Amino acid biosynthesis; Aspartate family;homoserine kinase	-0.106467	-0.195633	-0.245	-0.3595	-0.2605	0.0437667	-0.093	0.137767	0.0688667	0.0790333	0.900001	0.803827	0.431003	0.0961648	0.102037	1	1	1	1	0.999904
sll0006		Amino acid biosynthesis; Aspartate family;putative aminotransferase	-0.272833	-0.4316	0.2349	-0.159267	0.2401	-0.0140667	0.0454	0.143667	-0.0628	0.114833	0.851721	0.303612	0.791399	0.740712	0.334296	1	1	1	1	0.999946
sll1172	thrC	Amino acid biosynthesis; Aspartate family;threonine synthase	-0.500733	-0.479967	-0.5539	-0.177267	-0.2786	-0.0619333	-0.1743	0.0276333	-0.0553	0.252167	0.0287531	0.0639342	0.00612896	0.827726	0.0473508	1	1	1	1	0.870476
sll1688	thrC	Amino acid biosynthesis; Aspartate family;threonine synthase	0.653167	1.4136	1.5941	0.625933	0.255	0.281133	-0.5002	0.5022	-0.1346	-0.874533	0.397088	0.00122962	4.42698e-05	0.26319	0.792604	1	0.997632	1	1	0.229819
slr0186	leuA	Amino acid biosynthesis; Branched chain family;2-isopropylmalate synthase	0.2581	0.880833	0.359433	0.503967	-0.1259	-0.238967	0.163733	-0.310167	0.00673333	-0.3767	0.689916	0.0003639	0.326116	0.0279353	0.93229	1	1	1	1	0.633915
sll1470	leuC	Amino acid biosynthesis; Branched chain family;3-isopropylmalate dehydratase large subunit	-0.0689333	-0.0519	0.399867	0.0819667	0.271667	0.0281667	-0.0227667	0.0666667	0.149067	0.696533	0.997317	0.976817	0.0617225	0.908605	0.0505861	1	1	1	1	0.00438181
sll1444		Amino acid biosynthesis; Branched chain family;3-isopropylmalate dehydratase small subunit	0.1292	0.214533	-0.227733	-0.354333	-0.145633	0.00566667	-0.197033	0.0942	0.199667	0.0629	0.963959	0.764886	0.666246	0.1151	0.754812	1	0.999993	1	1	0.99996
slr1517	leuB	Amino acid biosynthesis; Branched chain family;3-isopropylmalate dehydrogenase	-0.608867	-0.7558	-0.617233	-0.473033	-0.2565	0.0469667	-0.257567	0.205333	0.0112333	0.119767	0.000544664	3.11961e-05	0.000317994	0.00249935	0.0267033	1	0.988219	1	1	0.980328
slr2088	ilvG	Amino acid biosynthesis; Branched chain family;acetohydroxy acid synthase	0.0881	0.521033	0.636367	0.377567	0.259233	-0.316133	0.138767	-0.167067	-0.159167	0.261433	0.997564	0.0736094	0.00297706	0.131375	0.142136	1	1	1	1	0.909556
sll1981	ilvB	Amino acid biosynthesis; Branched chain family;acetolactate synthase	0.863133	1.39327	1.38917	1.12813	0.8716	-0.1349	0.0264	-0.0367333	0.159133	0.245233	5.06145e-05	4.54108e-09	4.55934e-10	1.80942e-09	1.87888e-09	1	1	1	1	0.929504
sll0065	ilvN	Amino acid biosynthesis; Branched chain family;acetolactate synthase small subunit	0.240333	0.143667	0.306833	-0.153767	0.145167	-0.00853333	-0.13	-0.0580333	-0.1649	0.0259333	0.596093	0.676546	0.436655	0.822756	0.896236	1	1	1	1	1
sll0504	lysA	Amino acid biosynthesis; Branched chain family;diaminopimelate decarboxylase	-0.0533667	-0.208967	-0.0955333	-0.0952	-0.0405	-0.238367	-0.00823333	-0.117667	0.0347333	0.152467	0.931887	0.662121	0.857759	0.911	0.968307	1	1	1	1	0.995205
slr0452	ilvD	Amino acid biosynthesis; Branched chain family;dihydroxyacid dehydratase	-0.227433	0.1583	-0.0435	-0.0524333	0.0588	-0.339767	-0.1286	-0.1113	0.105967	0.155667	0.864057	0.875251	0.997831	0.992099	0.994461	1	1	1	1	0.998619
sll1363	ilvC	Amino acid biosynthesis; Branched chain family;ketol-acid reductoisomerase	-0.7525	-1.11063	-1.0898	-0.694633	-0.563567	-0.160633	-0.278033	-0.0317667	-0.0952333	-0.341833	3.44225e-05	2.04659e-08	4.3519e-09	2.77239e-06	1.13868e-06	1	0.994148	1	1	0.412953
slr2072	ilvA	Amino acid biosynthesis; Branched chain family;L-threonine deaminase	-0.5179	-0.632733	-0.5899	-0.2711	-0.215833	-0.133467	-0.220833	-0.142633	-0.0753667	0.4497	0.013259	0.00270688	0.00145433	0.248751	0.230274	1	0.99938	1	1	0.164228
slr0032		Amino acid biosynthesis; Branched chain family;probable branched-chain amino acid aminotransferase	0.1102	0.0913333	0.489	0.168767	0.346833	0.0407667	0.222533	0.0233	0.0674	0.5579	0.991803	0.982844	0.0074104	0.559577	0.00634607	1	0.979089	1	1	0.0479086
sll1564		Amino acid biosynthesis; Branched chain family;putative lyase	0.414567	0.5157	0.4153	0.544367	0.2708	-0.2207	-0.0457	-0.1546	-0.0544667	-0.164233	0.114669	0.0202109	0.0460076	0.000731161	0.0359997	1	1	1	1	0.990178
ssl2667	cnfU, synifU	Amino acid biosynthesis; Glutamate family / Nitrogen assimilation;an assembly factor for iron-sulfur culsters	0.0716333	0.1363	-0.0520667	-0.2488	0.0026	0.0387667	-0.291633	0.0737667	-0.0617667	-0.0444333	0.990355	0.881907	0.871336	0.654864	0.997751	1	0.993783	1	1	1
sll1883	argJ	Amino acid biosynthesis; Glutamate family / Nitrogen assimilation;arginine biosynthesis bifunctional protein ArgJ	-0.2345	-0.3033	-0.247933	-0.0631667	-0.197733	-0.0491	-0.0380667	0.1423	0.00173333	0.441733	0.662136	0.340952	0.292934	0.918884	0.0763348	1	1	1	1	0.155453
slr0585	argG	Amino acid biosynthesis; Glutamate family / Nitrogen assimilation;argininosuccinate synthetase	-0.596567	-0.711567	-0.777267	-0.420467	-0.552067	-0.0954667	-0.0540667	0.169867	-0.0059	-0.2322	0.00091047	0.000137418	5.96222e-06	0.00410729	1.43222e-06	1	1	1	1	0.855352
slr0899	cynS	Amino acid biosynthesis; Glutamate family / Nitrogen assimilation;cyanate lyase	-0.482	-0.495667	-0.8769	-0.542367	-0.4157	0.235733	0.0218667	0.197133	0.217233	0.2181	0.0184115	0.0310857	1.7821e-06	0.000919752	0.000387877	1	1	1	1	0.939682
sll0704	nifS	Amino acid biosynthesis; Glutamate family / Nitrogen assimilation;cysteine desulfurase	0.3578	0.642767	0.886933	0.5977	0.7972	-0.118233	0.0540667	0.124067	0.0836667	0.714867	0.423496	0.0120464	3.17454e-05	0.00179129	3.96383e-08	1	1	1	1	0.0193042
slr0077	nifS	Amino acid biosynthesis; Glutamate family / Nitrogen assimilation;cysteine desulfurase	-0.779533	-0.7016	0.0138	-0.2419	0.0454	0.0434	-0.208367	0.0874333	0.1117	0.1041	0.000128677	0.000965374	0.988127	0.602156	0.986411	1	0.999924	1	1	0.999714
slr0387	nifS	Amino acid biosynthesis; Glutamate family / Nitrogen assimilation;cysteine desulfurase NifS	0.274333	0.442533	0.235367	-0.0369	-0.157233	-0.0675667	0.0126667	-0.1172	-0.114	-0.161133	0.839882	0.218786	0.673217	0.247545	0.148297	1	1	1	1	0.967205
sll0450	norB	Amino acid biosynthesis; Glutamate family / Nitrogen assimilation;cytochrome b subunit of nitric oxide reductase	-0.0955333	-0.0110333	-0.262567	-0.0725333	-0.419133	0.0288333	0.742533	0.0176667	0.251467	-0.0908333	0.999465	0.999918	0.897829	0.998873	0.141118	1	0.810509	1	1	0.999974
sll1499	glsF	Amino acid biosynthesis; Glutamate family / Nitrogen assimilation;ferredoxin-dependent glutamate synthase	0.1137	0.0788	0.190767	0.217333	0.287067	-0.0979667	-0.0887	-0.062	0.0809	0.171167	0.94951	0.892989	0.627264	0.599166	0.0431716	1	1	1	1	0.986031
sll1454	narB	Amino acid biosynthesis; Glutamate family / Nitrogen assimilation;ferredoxin-nitrate reductase	0.188267	-0.0340667	0.0408333	-0.107933	-0.352567	0.2179	0.162067	0.0426333	-0.0413667	0.103233	0.960386	0.99868	0.762652	0.983778	0.0543633	1	0.999999	1	1	0.996058
slr0898	nirA	Amino acid biosynthesis; Glutamate family / Nitrogen assimilation;ferredoxin--nitrite reductase	-0.219967	-0.1541	-0.722867	-0.563467	-0.854967	0.694267	0.565267	0.679167	0.6651	-0.0900667	0.975162	0.983237	0.0403897	0.108034	1.41931e-05	1	0.95354	1	0.804554	0.999992
sll0373	proA	Amino acid biosynthesis; Glutamate family / Nitrogen assimilation;gamma-glutamyl phosphate reductase	-0.0970333	-0.303067	-0.0877	-0.4149	-0.038	0.0900667	-0.00456667	0.4356	0.247333	0.543567	0.996201	0.587623	0.982884	0.0440605	0.99581	1	1	1	1	0.0944329
sll0461	proA	Amino acid biosynthesis; Glutamate family / Nitrogen assimilation;gamma-glutamyl phosphate reductase	0.184867	0.129067	0.1038	0.1902	-0.000466667	0.116433	0.210167	0.0328	0.0708667	0.260933	0.93234	0.834498	0.866871	0.779764	0.999973	1	0.999997	1	1	0.898287
slr2035	proB	Amino acid biosynthesis; Glutamate family / Nitrogen assimilation;glutamate 5-kinase	-0.1161	-0.168533	-0.136367	-0.122333	-0.1637	0.0333	-0.0122	0.112333	-0.0602333	0.119167	0.969213	0.503557	0.217519	0.881995	0.747491	1	1	1	1	0.975921
slr0710	gdhA	Amino acid biosynthesis; Glutamate family / Nitrogen assimilation;glutamate dehydrogenase (NADP+)	-0.452667	-0.178033	-0.2751	-0.398333	-0.279867	-0.1568	-0.108167	-0.245767	0.0589	0.245233	0.269173	0.852938	0.663332	0.234158	0.258302	1	1	1	1	0.981976
slr0288	glnN	Amino acid biosynthesis; Glutamate family / Nitrogen assimilation;glutamate--ammonia ligase	-1.08703	-0.852933	-0.733533	-0.432467	-0.420833	0.330933	0.3009	0.3071	0.295033	0.0709667	0.000175422	0.0097843	0.0156108	0.176885	0.0509986	1	1	1	1	0.999995
slr1756	glnA	Amino acid biosynthesis; Glutamate family / Nitrogen assimilation;glutamate--ammonia ligase	-0.7852	-1.01433	-1.35043	-0.737	-0.577467	-0.0514	-0.213933	0.0508333	-0.121667	0.107467	0.00405329	0.000269703	1.54296e-07	0.0010143	0.000506905	1	1	1	1	0.999951
slr1133	argH	Amino acid biosynthesis; Glutamate family / Nitrogen assimilation;L-argininosuccinate lyase	-0.6166	-0.6022	-0.770133	-0.295067	-0.330767	-0.074	-0.0784	-0.00603333	0.0904333	-0.147867	0.0109422	0.0243361	0.000338635	0.37767	0.0411262	1	1	1	1	0.999187
slr2143		Amino acid biosynthesis; Glutamate family / Nitrogen assimilation;L-cysteine/cystine lyase	-0.2765	-0.225567	-0.383267	-0.123267	-0.0219	-0.0641667	-0.169433	0.2515	0.0813667	-0.0227333	0.427135	0.604184	0.0275223	0.908596	0.977024	1	0.999997	1	1	0.999997
sll0080	argC	Amino acid biosynthesis; Glutamate family / Nitrogen assimilation;N-acetyl-gamma-glutamyl-phosphate reductase	0.207433	0.380667	-0.0259333	0.155967	-0.0948	0.107167	0.0605667	-0.0171667	0.00783333	-0.3289	0.819835	0.275663	0.990248	0.672412	0.509615	1	1	1	1	0.762207
slr1898	argB	Amino acid biosynthesis; Glutamate family / Nitrogen assimilation;N-acetylglutamate kinase	-0.3636	-0.5751	-0.725533	-0.380167	-0.303867	0.0518667	-0.0489333	-0.00333333	-0.0644333	-0.373367	0.115921	0.0070225	0.000125584	0.00763605	0.013611	1	1	1	1	0.585706
slr1022	argD	Amino acid biosynthesis; Glutamate family / Nitrogen assimilation;N-acetylornithine aminotransferase	0.198733	0.2782	-0.0175333	0.0865667	0.0626333	0.00593333	0.195267	-0.0149333	0.0557	-0.0534333	0.80983	0.586414	0.957417	0.828441	0.420694	1	0.999999	1	1	0.999965
sll0100		Amino acid biosynthesis; Glutamate family / Nitrogen assimilation;N-acyl-L-amino acid amidohydrolase	0.1913	0.3674	0.208533	0.350433	0.1096	-0.126967	0.0495333	-0.0163667	-0.0110667	0.0107667	0.95903	0.498416	0.402803	0.224304	0.961191	1	1	1	1	0.999999
slr1653		Amino acid biosynthesis; Glutamate family / Nitrogen assimilation;N-acyl-L-amino acid amidohydrolase	0.4786	0.766633	0.7177	0.7543	0.419167	-0.138067	0.0976667	0.0181667	0.0834	0.0498	0.20533	0.00233266	0.000585853	6.4373e-05	0.0039881	1	1	1	1	0.997957
sll1502	gltB	Amino acid biosynthesis; Glutamate family / Nitrogen assimilation;NADH-dependent glutamate synthase large subunit	0.323167	0.667367	0.8148	0.4761	0.4531	-0.0456667	0.327267	-0.0427667	0.1821	0.536367	0.621652	0.0158367	0.000244728	0.035813	0.0022428	1	0.995396	1	1	0.175067
sll1027	gltD	Amino acid biosynthesis; Glutamate family / Nitrogen assimilation;NADH-dependent glutamate synthase small subunit	0.1924	0.675267	0.494267	0.457433	0.350833	-0.0692667	0.191067	-0.0795667	0.102933	0.246833	0.850055	0.00798111	0.0516226	0.0327408	0.0223517	1	0.999996	1	1	0.879547
slr0395	ntcB	Amino acid biosynthesis; Glutamate family / Nitrogen assimilation;nitrate assimilation transcriptional activator, LysR family protein	0.181667	0.107567	0.1832	0.0939333	0.147567	-0.115167	0.0459667	-0.0229667	0.00563333	-0.0283	0.961085	0.991139	0.771769	0.965995	0.637307	1	1	1	1	0.999992
sll0784	merR	Amino acid biosynthesis; Glutamate family / Nitrogen assimilation;nitrilase	-0.0730333	0.0507	0.147433	0.140433	-0.0646	0.0273333	0.0851333	-0.0685667	-0.113267	-0.0986	0.818825	0.984723	0.951227	0.984872	0.991795	1	1	1	1	0.999993
sll0601		Amino acid biosynthesis; Glutamate family / Nitrogen assimilation;nitrilase homolog	-0.359267	-0.206667	-0.445733	0.0196	-0.0811667	0.0520333	-0.0651333	0.1831	0.1164	0.0260333	0.218826	0.501831	0.0548753	0.999902	0.907737	1	1	1	1	0.999983
slr1529		Amino acid biosynthesis; Glutamate family / Nitrogen assimilation;nitrogen assimilation regulatory protein	-0.291133	-0.433733	-0.518333	-0.535267	-0.426467	-0.125033	-0.206833	-0.284567	-0.142333	-0.511333	0.468907	0.025828	0.00163684	0.000624795	0.000179526	1	0.99808	1	1	0.0194249
slr0644		Amino acid biosynthesis; Glutamate family / Nitrogen assimilation;nitrogen regulation protein NifR3 homolog	-0.0458667	-0.138333	0.1401	0.108767	0.153667	-0.0241	0.0593333	0.1478	0.233133	0.327433	0.999412	0.946311	0.922525	0.98718	0.610958	1	1	1	1	0.570164
ssl0707	glnB	Amino acid biosynthesis; Glutamate family / Nitrogen assimilation;nitrogen regulatory protein P-II	-0.325067	-0.447133	-0.8477	-0.4417	-0.227867	0.1352	0.1349	-0.0928667	0.00926667	-0.2167	0.493026	0.181354	4.21972e-05	0.0502599	0.353277	1	1	1	1	0.954058
sll0902	argF	Amino acid biosynthesis; Glutamate family / Nitrogen assimilation;ornithine carbamoyltransferase	-0.11	-0.0505333	-0.2853	0.0246667	-0.2543	-0.141267	-0.0934667	-0.235567	-0.0920333	-0.128233	0.924445	0.887651	0.458342	0.992916	0.203289	1	1	1	1	0.99946
slr2079		Amino acid biosynthesis; Glutamate family / Nitrogen assimilation;putative glutaminase	-0.434267	-0.537367	-0.531033	-0.533733	-0.476567	0.0422667	-0.130767	0.0650667	-0.0281667	-0.189733	0.0627462	0.00827087	0.00179647	0.000683348	6.19012e-05	1	1	1	1	0.899687
slr0661	proC	Amino acid biosynthesis; Glutamate family / Nitrogen assimilation;pyrroline-5-carboxylate reductase	-0.0114	0.0003	-0.109233	0.0283	0.0733333	-0.00753333	-0.165133	0.0359	0.0139333	0.1459	0.998657	0.995427	0.833052	0.882016	0.97631	1	0.999996	1	1	0.975481
slr0676	cysC	Amino acid biosynthesis; Serine family / Sulfur assimilation;adenylylsulfate kinase	-1.2794	-1.81673	-1.54747	-1.3095	-0.8213	0.0683333	-0.422667	0.398967	0.0143667	-0.117433	7.96816e-08	1.77902e-11	1.43698e-10	7.67199e-10	6.26751e-08	1	0.925443	1	1	0.999241
sll0712	cysM	Amino acid biosynthesis; Serine family / Sulfur assimilation;cysteine synthase	0.000233333	-0.0461333	-0.0835667	0.168733	0.0869667	-0.0719667	0.1459	0.0826	0.1976	0.0995	0.951452	0.904055	0.878657	0.802246	0.907855	1	1	1	1	0.999972
slr1842	cysK	Amino acid biosynthesis; Serine family / Sulfur assimilation;cysteine synthase	-0.6358	-0.487467	-0.869833	-0.244633	-0.4703	0.0393333	-0.307567	-0.1059	-0.104567	-0.782867	0.00735997	0.102228	4.82404e-05	0.473055	0.00107404	1	0.988258	1	1	0.00870719
sll1908	serA	Amino acid biosynthesis; Serine family / Sulfur assimilation;D-3-phosphoglycerate dehydrogenase	-0.774667	-0.839167	-0.9743	-0.4895	-0.500033	-0.059	-0.247767	0.0117	-0.0556667	-0.0106	2.25273e-05	1.30474e-05	8.04936e-08	0.00295718	2.21159e-05	1	0.993301	1	1	0.714846
slr0963	sir	Amino acid biosynthesis; Serine family / Sulfur assimilation;ferredoxin-sulfite reductase	-0.106667	-0.0589	0.0916	-0.107467	0.152833	-0.0451333	-0.214167	0.2975	0.276867	0.510233	0.991135	0.997015	0.963891	0.956483	0.820918	1	1	1	1	0.381677
slr1791	cysH	Amino acid biosynthesis; Serine family / Sulfur assimilation;phosphoadenosine phosphosulfate reductase	-0.0370667	-0.2158	0.377967	0.1241	0.276933	0.0769333	-0.00936667	0.250733	-0.0393333	0.361833	0.998864	0.687587	0.0603821	0.838649	0.0183499	1	1	1	1	0.364366
slr1348	cysE	Amino acid biosynthesis; Serine family / Sulfur assimilation;serine acetyltransferase	0.193667	0.238467	0.552367	0.2699	0.257367	0.0139667	0.0294667	0.0405667	0.0547	-0.0547667	0.392117	0.45754	0.00331479	0.0782203	0.013205	1	1	1	1	0.942585
sll1931	glyA	Amino acid biosynthesis; Serine family / Sulfur assimilation;serine hydroxymethyltransferase	0.0995333	0.278033	-0.0596667	0.2175	0.0543333	-0.147367	-0.0481667	-0.0685333	0.0475667	-0.000333333	0.995368	0.656172	0.98851	0.520963	0.699606	1	1	1	1	1
slr1165		Amino acid biosynthesis; Serine family / Sulfur assimilation;sulfate adenylyltransferase	-1.35337	-1.8635	-1.72727	-1.2954	-0.672	-0.170367	-0.590233	0.213867	-0.0628333	0.144267	3.23339e-09	6.94528e-13	3.14996e-13	1.72433e-11	5.71032e-07	1	0.762764	1	1	0.997899
slr0917	bioF	Biosynthesis of cofactors, prosthetic groups, and carriers; Biotin;7-keto-8-aminopelargonic acid synthetase	0.185367	0.152433	0.5617	0.281567	0.450933	-0.119967	-0.1457	-0.166233	-0.378567	-0.263567	0.973572	0.912743	0.0145363	0.266683	0.0170692	1	1	1	0.866576	0.938915
slr1364	bioB	Biosynthesis of cofactors, prosthetic groups, and carriers; Biotin;biotin synthetase	-0.369	-0.325633	-0.260567	-0.100667	-0.177567	-0.0431667	-0.0126333	0.0955	0.2062	-0.0848333	0.22248	0.384516	0.516253	0.639678	0.406582	1	1	1	0.999613	0.999959
slr0523		Biosynthesis of cofactors, prosthetic groups, and carriers; Biotin;similar to dethiobiotin synthetase	0.114833	0.0372	0.299067	0.399433	0.3456	-0.0749	0.0171333	0.000466667	0.0184	0.431667	0.923123	0.865022	0.377059	0.091105	0.024573	1	1	1	1	0.328407
sll1468	crtR	Biosynthesis of cofactors, prosthetic groups, and carriers; Carotenoid;beta-carotene hydroxylase	-0.420933	-0.5761	-0.559467	-0.4461	-0.3012	0.0960667	-0.0434	0.134367	-0.0626333	-0.164233	0.0437076	0.00268415	0.000484941	0.00161596	0.00438442	1	1	1	1	0.954449
slr0088	crtO	Biosynthesis of cofactors, prosthetic groups, and carriers; Carotenoid;beta-carotene ketolase	0.00366667	-0.162967	-0.2583	-0.0707333	-0.0449667	-0.197667	-0.114667	-0.168533	-0.0916	-0.0722	0.534694	0.577377	0.257075	0.810813	0.682189	1	0.999996	1	1	0.999987
slr0739	crtE	Biosynthesis of cofactors, prosthetic groups, and carriers; Carotenoid;geranylgeranyl pyrophosphate synthase	-0.335767	-0.364733	-0.295967	-0.2004	0.00843333	0.0935	0.126367	0.199367	0.1245	0.1167	0.125412	0.0858309	0.186577	0.423757	0.971247	1	1	1	1	0.979997
slr1254	pds, crtD, crtP	Biosynthesis of cofactors, prosthetic groups, and carriers; Carotenoid;phytoene dehydrogenase (phytoene desaturase)	0.6456	0.334433	0.0848	0.316733	0.449867	-0.0322667	-0.4351	0.363933	0.187467	0.00576667	0.144471	0.802684	0.996438	0.692931	0.0629076	1	0.986747	1	1	1
slr1255	pys, crtB	Biosynthesis of cofactors, prosthetic groups, and carriers; Carotenoid;phytoene synthase	0.0895	-0.1606	-0.0145333	0.0379667	0.181133	0.0392333	-0.187033	0.128567	-0.000366667	0.160267	0.994981	0.859686	0.98706	0.142803	0.0317448	1	0.999997	1	1	0.779734
slr1125		Biosynthesis of cofactors, prosthetic groups, and carriers; Carotenoid;probable glucosyl transferase	-0.6848	-0.815833	-0.478467	-0.734333	-0.243433	-0.0635667	-0.2603	0.3594	0.0874	0.2787	0.0159919	0.00330996	0.149517	0.000683236	0.450802	1	1	1	1	0.886549
sll0254		Biosynthesis of cofactors, prosthetic groups, and carriers; Carotenoid;probable phytoene dehydrogenase Rieske iron-sulfur component	0.140433	0.0556	0.0107667	0.237	0.173933	0.0260333	0.0659667	0.0203	-0.0876333	-0.0538333	0.978384	0.995107	0.999779	0.608151	0.523213	1	1	1	1	0.999989
slr1293		Biosynthesis of cofactors, prosthetic groups, and carriers; Carotenoid;similar to to phytoene dehydrogenase	0.407967	0.2175	0.2765	0.0907333	0.0963667	-0.0129	0.0525667	0.0617	0.0315	0.0191333	0.20388	0.813307	0.555886	0.723297	0.867967	1	1	1	1	1
slr0940	crtQ-2	Biosynthesis of cofactors, prosthetic groups, and carriers; Carotenoid;zeta-carotene desaturase	-0.062	-0.3382	-0.503233	-0.2371	-0.000733333	-0.00346667	-0.344967	0.185167	0.141667	-0.161467	0.999368	0.484317	0.0670475	0.834118	0.999926	1	0.998843	1	1	0.998617
sll0166	cobA/hemD	Biosynthesis of cofactors, prosthetic groups, and carriers; Cobalamin, heme, phycobilin and porphyrin;a fusion protein between uroporphyrinogen-III C-methyltransferase (CobA/CorA) and uroporphyrinogen-III synthase (HemD)	0.113767	-0.0153	0.0100667	-0.121367	-0.1121	-0.0598333	0.0537	0.0319	0.191733	0.420167	0.853052	0.531065	0.272272	0.0617394	0.166503	1	1	1	0.999613	0.0441675
slr0216	cobP	Biosynthesis of cofactors, prosthetic groups, and carriers; Cobalamin, heme, phycobilin and porphyrin;bifunctional cobalamin biosynthesis protein CobP	0.322133	0.339233	0.185167	0.1433	0.106	0.01	0.208067	0.118	0.1612	0.0793333	0.619882	0.384986	0.481931	0.968484	0.950809	1	1	1	1	0.97822
slr1784	bvdR	Biosynthesis of cofactors, prosthetic groups, and carriers; Cobalamin, heme, phycobilin and porphyrin;biliverdin reductase	-0.0846333	-0.347833	-0.0619667	-0.1161	0.0431	-0.0773	-0.1063	-0.0634333	-0.100233	0.0343	0.992705	0.336974	0.990369	0.675123	0.999087	1	1	1	1	0.977037
slr0056	chlG	Biosynthesis of cofactors, prosthetic groups, and carriers; Cobalamin, heme, phycobilin and porphyrin;chlorophyll a synthase	-0.7551	-0.8334	-0.826933	-0.460233	-0.468667	-0.0035	-0.322367	0.324267	0.0880333	-0.0084	0.000163615	6.66091e-05	1.35007e-05	0.0145742	0.000281448	1	0.93034	1	1	1
slr0260	cobO	Biosynthesis of cofactors, prosthetic groups, and carriers; Cobalamin, heme, phycobilin and porphyrin;cob(I)alamin adenosyltransferase	-0.154167	-0.0414	0.0446	0.0997333	-0.00343333	-0.0888333	0.0431	-0.2198	-0.0360667	-0.4956	0.782242	0.992577	0.975663	0.969499	0.999767	1	1	1	1	0.0587023
slr1925	cobD	Biosynthesis of cofactors, prosthetic groups, and carriers; Cobalamin, heme, phycobilin and porphyrin;cobalamin biosynthesis protein CobD	0.087	0.1306	0.516967	0.1686	0.1282	0.149633	0.164267	0.1649	0.0305333	0.109967	0.998544	0.817688	0.0861669	0.932257	0.819896	1	1	1	1	0.983529
slr1538		Biosynthesis of cofactors, prosthetic groups, and carriers; Cobalamin, heme, phycobilin and porphyrin;cobalamin biosynthesis protein D	-0.0609	-0.148167	0.207767	-0.0263	0.1672	0.0985667	0.0402	0.1795	0.0647667	0.319033	0.997972	0.83455	0.635471	0.995849	0.812939	1	1	1	1	0.880896
sll0383		Biosynthesis of cofactors, prosthetic groups, and carriers; Cobalamin, heme, phycobilin and porphyrin;cobalamin biosynthesis protein M	-0.505967	-0.2581	-0.256833	-0.0791333	-0.391433	0.6352	0.0784333	0.801933	1.1002	0.5522	0.776127	0.962977	0.90537	0.999864	0.471085	1	1	1	0.226354	0.859805
slr0502	cobW	Biosynthesis of cofactors, prosthetic groups, and carriers; Cobalamin, heme, phycobilin and porphyrin;cobalamin synthesis protein cobW homolog	-0.4925	-0.575	-0.693733	-0.102567	0.0132333	-0.1744	-0.338367	0.2527	0.108133	0.155233	0.142331	0.0600552	0.00628722	0.951964	0.959422	1	0.997814	1	1	0.982348
slr1211	cobN	Biosynthesis of cofactors, prosthetic groups, and carriers; Cobalamin, heme, phycobilin and porphyrin;cobalt-chelatase subunit CobN	-0.0126667	0.0816667	-0.0761333	0.0719	-0.0319333	0.0202333	0.0525	-0.0378	0.0228667	-0.0386667	0.869292	0.996582	0.969189	0.938636	0.78487	1	1	1	1	1
sll1890		Biosynthesis of cofactors, prosthetic groups, and carriers; Cobalamin, heme, phycobilin and porphyrin;cobalt-chelatase subunit CobN-like protein	0.0101333	-0.102833	-0.0647667	-0.125033	-0.0586	0.0417	-0.0126333	0.145767	0.0589	0.327933	0.993646	0.882621	0.906443	0.903648	0.923745	1	1	1	1	0.535912
sll0794	corR, coaR	Biosynthesis of cofactors, prosthetic groups, and carriers; Cobalamin, heme, phycobilin and porphyrin;cobalt-dependent transcriptional regulator	0.181233	0.4097	0.4508	0.118233	0.313767	0.0495667	0.0159667	0.0262333	0.00686667	0.0637333	0.725642	0.102284	0.0537805	0.8791	0.0874011	1	1	1	1	0.999991
slr0618	cobQ	Biosynthesis of cofactors, prosthetic groups, and carriers; Cobalamin, heme, phycobilin and porphyrin;cobyric acid synthase	0.00173333	0.1509	-0.0542333	-0.129133	-0.0723333	-0.0283	-0.132333	-0.0193667	-0.0454	0.230733	0.0543539	0.0308785	0.0123744	0.267735	0.0464986	1	0.999823	1	1	0.608794
sll1501	cobB	Biosynthesis of cofactors, prosthetic groups, and carriers; Cobalamin, heme, phycobilin and porphyrin;cobyrinic acid a,c-diamide synthase	0.390567	0.677233	0.818167	0.207433	0.256667	0.194667	0.1619	0.0209667	0.145	0.0835333	0.0758863	0.0379582	0.0102584	0.00880403	0.0171577	1	0.998673	1	1	0.999903
sll1185	hemF	Biosynthesis of cofactors, prosthetic groups, and carriers; Cobalamin, heme, phycobilin and porphyrin;coproporphyrinogen III oxidase, aerobic (oxygen-dependent)	-1.05497	-1.29243	-0.689167	-0.7939	-0.0689333	0.0730667	0.0826	0.302033	0.227067	-0.0599667	0.000314403	2.56247e-05	0.0243048	0.0017878	0.991721	1	1	1	1	1
sll1876	hemN	Biosynthesis of cofactors, prosthetic groups, and carriers; Cobalamin, heme, phycobilin and porphyrin;coproporphyrinogen III oxidase, anaerobic (oxygen-independent)	-0.145	0.0571667	0.00543333	-0.2795	-0.304333	0.0844	0.144167	0.138533	0.00876667	-0.321167	0.958307	0.993279	0.98423	0.274721	0.0327701	1	1	1	1	0.644593
sll1917	hemN	Biosynthesis of cofactors, prosthetic groups, and carriers; Cobalamin, heme, phycobilin and porphyrin;coproporphyrinogen III oxidase, anaerobic (oxygen-independent)	0.2719	0.342167	0.579167	0.335567	0.396767	0.0005	0.166667	0.1183	0.00203333	0.1269	0.792779	0.805422	0.157811	0.445041	0.0746095	1	1	1	1	0.999813
slr0839	hemH, scpA	Biosynthesis of cofactors, prosthetic groups, and carriers; Cobalamin, heme, phycobilin and porphyrin;ferrochelatase	0.499067	0.3533	0.288733	0.0999333	0.2457	0.177	-0.0929333	0.322567	0.1261	0.101767	0.076354	0.420051	0.494212	0.807538	0.239636	1	1	1	1	0.997685
sll1091	chlP	Biosynthesis of cofactors, prosthetic groups, and carriers; Cobalamin, heme, phycobilin and porphyrin;geranylgeranyl hydrogenase	-0.784267	-0.554067	-0.330767	0.0490667	-0.324333	-0.0252333	-0.1059	0.1251	0.1035	-0.272533	0.000774318	0.0577526	0.410602	0.777567	0.0581162	1	1	1	1	0.886562
sll0017	hemL	Biosynthesis of cofactors, prosthetic groups, and carriers; Cobalamin, heme, phycobilin and porphyrin;glutamate-1-semialdehyde aminomutase	-0.850133	-1.10443	-0.962667	-0.487767	-0.405367	-0.0936	-0.492	0.325033	0.0712333	-0.053	0.000249	4.42877e-06	1.30376e-05	0.0289255	0.00724462	1	0.896436	1	1	0.989806
sll1184	ho1	Biosynthesis of cofactors, prosthetic groups, and carriers; Cobalamin, heme, phycobilin and porphyrin;heme oxygenase	-0.3234	-0.132067	0.5092	0.1776	0.245767	-0.0844333	0.309967	-0.0272667	0.0841333	-0.318767	0.175716	0.543791	0.00214294	0.585973	0.0483405	1	0.958357	1	1	0.411907
sll1875	ho2	Biosynthesis of cofactors, prosthetic groups, and carriers; Cobalamin, heme, phycobilin and porphyrin;heme oxygenase	-0.0276333	-0.176567	-0.0313333	0.0837667	-0.0880333	-0.0235667	0.0381667	-0.0877667	0.0217333	-0.1943	0.976558	0.301099	0.834039	0.98652	0.791098	1	1	1	1	0.963565
slr0506	por	Biosynthesis of cofactors, prosthetic groups, and carriers; Cobalamin, heme, phycobilin and porphyrin;light-dependent NADPH-protochlorophyllide oxidoreductase	-0.505367	-0.667867	-0.371433	-0.0789667	-0.0448333	-0.0283	0.0924333	-0.0157	0.160033	0.0169667	0.0992807	0.0164091	0.296245	0.961564	0.958583	1	1	1	1	1
slr0749	chlL	Biosynthesis of cofactors, prosthetic groups, and carriers; Cobalamin, heme, phycobilin and porphyrin;light-independent protochlorophyllide reductase iron protein subunit ChlL	-0.7072	0.289667	0.5977	-0.1822	-0.448967	-0.563333	0.652333	-0.562167	0.197533	0.0654	0.305821	0.931768	0.380022	0.988377	0.270772	1	0.982757	1	1	1
slr0772	chlB	Biosynthesis of cofactors, prosthetic groups, and carriers; Cobalamin, heme, phycobilin and porphyrin;light-independent protochlorophyllide reductase subunit ChlB	-0.649267	0.3892	1.3863	0.857667	0.5378	-0.157233	0.579267	-0.3533	0.114267	-0.0689333	0.65259	0.580563	0.00200213	0.0556755	0.189175	1	0.999503	1	1	0.999993
slr0750	chlN	Biosynthesis of cofactors, prosthetic groups, and carriers; Cobalamin, heme, phycobilin and porphyrin;light-independent protochlorophyllide reductase subunit ChlN	-1.2664	-1.00893	-0.682733	-0.7769	-0.593	0.417233	0.702367	0.779033	1.2686	0.268433	0.0531113	0.264574	0.545123	0.345242	0.273722	1	0.999036	1	0.409558	0.999923
slr1777	chlD	Biosynthesis of cofactors, prosthetic groups, and carriers; Cobalamin, heme, phycobilin and porphyrin;magnesium protoporphyrin IX chelatase subunit D	-0.0888	-0.000266667	-0.0328667	0.153767	0.0599333	-0.1211	-0.0417667	-0.0109667	-0.0134333	0.2316	0.903966	0.965759	0.987405	0.951042	0.714314	1	1	1	1	0.604527
slr1055	chlH	Biosynthesis of cofactors, prosthetic groups, and carriers; Cobalamin, heme, phycobilin and porphyrin;magnesium protoporphyrin IX chelatase subunit H	-0.410033	-0.230133	-0.1109	-0.0881	0.123633	-0.307767	-0.368467	-0.1573	-0.0445	0.237033	0.0225698	0.13833	0.541117	0.907156	0.784608	1	0.896436	1	1	0.809517
slr1030	chlI	Biosynthesis of cofactors, prosthetic groups, and carriers; Cobalamin, heme, phycobilin and porphyrin;magnesium protoporphyrin IX chelatase subunit I	-0.43	-0.623833	-0.1395	0.0168333	0.2168	-0.121433	-0.179333	0.228967	0.0913667	0.3464	0.161818	0.0114607	0.938676	0.999089	0.402616	1	0.999988	1	1	0.654375
slr0525	chlM	Biosynthesis of cofactors, prosthetic groups, and carriers; Cobalamin, heme, phycobilin and porphyrin;Mg-protoporphyrin IX methyl transferase	-0.0249	-0.195933	-0.125567	0.0430667	0.0236667	-0.191767	-0.0804667	0.0236	0.0129667	0.258267	0.271863	0.0409743	0.108575	0.970006	0.969141	1	1	1	1	0.629071
slr0905	bchE	Biosynthesis of cofactors, prosthetic groups, and carriers; Cobalamin, heme, phycobilin and porphyrin;Mg-protoporphyrin IX monomethyl ester oxidative cyclase	-0.335033	-0.4638	-0.236133	-0.293333	-0.213133	0.00376667	-0.0913667	0.0175	-0.147767	-0.0410333	0.117315	0.00900975	0.226328	0.0542017	0.0393274	1	0.999999	1	1	0.995124
sll1237	hemK	Biosynthesis of cofactors, prosthetic groups, and carriers; Cobalamin, heme, phycobilin and porphyrin;N(5)-glutamine methyltransferase	0.00936667	-0.011	0.198233	0.138	0.119167	0.0770667	-0.0513667	0.0837333	0.102433	0.274933	0.996842	0.792572	0.108115	0.457029	0.386686	1	0.99999	1	1	0.551264
slr1887	hemC	Biosynthesis of cofactors, prosthetic groups, and carriers; Cobalamin, heme, phycobilin and porphyrin;porphobilinogen deaminase (hydroxymethylbilane synthase, preuroporphyrinogen synthase)	-0.4073	-0.430767	-0.393833	0.140133	-0.0796667	-0.134233	-0.129433	0.0960667	-0.0065	0.1462	0.253797	0.174776	0.233081	0.98328	0.973988	1	1	1	1	0.985269
sll1994	hemB	Biosynthesis of cofactors, prosthetic groups, and carriers; Cobalamin, heme, phycobilin and porphyrin;porphobilinogen synthase (5-aminolevulinate dehydratase)	-0.415867	-0.3911	-0.2156	0.348833	0.0887333	0.0362333	-0.1016	-0.0104	0.0881667	-0.201367	0.13259	0.227888	0.723479	0.125235	0.97195	1	1	1	1	0.967928
slr1368	cobL	Biosynthesis of cofactors, prosthetic groups, and carriers; Cobalamin, heme, phycobilin and porphyrin;precorrin decarbocylase	-0.397933	-0.5009	-0.621267	-0.4306	-0.292733	-0.0219	-0.3058	0.218467	0.0038	0.379167	0.201741	0.0765825	0.00386344	0.0296124	0.0457314	1	0.995508	1	1	0.494429
slr1467		Biosynthesis of cofactors, prosthetic groups, and carriers; Cobalamin, heme, phycobilin and porphyrin;precorrin isomerase	0.076	0.3256	0.2069	-0.0533667	0.0828	-0.053	-0.0389333	0.0388333	0.138867	0.2055	0.997438	0.557846	0.839329	0.99341	0.973231	1	1	1	1	0.970545
sll0916	cobH	Biosynthesis of cofactors, prosthetic groups, and carriers; Cobalamin, heme, phycobilin and porphyrin;precorrin isomerase, precorrin-8X methylmutase	-0.244367	-0.252167	-0.141533	0.1629	0.2106	-0.0727333	-0.0413	0.0143	0.0368	0.449267	0.757245	0.633206	0.483307	0.902979	0.386355	1	1	1	1	0.33622
slr0969	cobJ	Biosynthesis of cofactors, prosthetic groups, and carriers; Cobalamin, heme, phycobilin and porphyrin;precorrin methylase	0.0185667	0.0008	-0.2272	0.0499667	0.0751	-0.159333	-0.196033	0.0511333	-0.00896667	0.0232333	0.958433	0.852573	0.707878	0.976533	0.940735	1	0.999998	1	1	0.991196
slr1879	cobI	Biosynthesis of cofactors, prosthetic groups, and carriers; Cobalamin, heme, phycobilin and porphyrin;precorrin-2 methyltransferase	-0.337467	-0.329033	-0.2364	-0.345467	-0.2409	0.0984333	0.00293333	0.1412	0.1397	0.0341	0.518408	0.535424	0.756384	0.16707	0.286263	1	1	1	1	0.999973
slr0239	cobM	Biosynthesis of cofactors, prosthetic groups, and carriers; Cobalamin, heme, phycobilin and porphyrin;precorrin-4 C11-methyltransferase	0.415967	0.0408667	0.400867	0.133667	0.311067	-0.0775333	0.0804667	0.197133	0.0224333	0.3388	0.24594	0.998821	0.194027	0.946814	0.0613916	1	1	1	1	0.648493
sll0099	cbiE, cbiT, cobL	Biosynthesis of cofactors, prosthetic groups, and carriers; Cobalamin, heme, phycobilin and porphyrin;precorrin-6y C5, 15-methyltransferase (decarboxylating)	0.1399	0.371667	0.284333	-0.1281	0.0345	0.170833	0.1703	0.284833	0.0267667	0.0475	0.989461	0.738068	0.8103	0.918698	0.905944	1	1	1	1	0.959238
slr0636		Biosynthesis of cofactors, prosthetic groups, and carriers; Cobalamin, heme, phycobilin and porphyrin;probable cobalamin [5'-phosphate] synthase	0.0546	0.198067	-0.0166333	0.0403333	-0.0565	0.00936667	0.0730333	-0.0422667	-0.0006	-0.156033	0.771624	0.683688	0.825211	0.928286	0.353228	1	1	1	1	0.999613
slr1742		Biosynthesis of cofactors, prosthetic groups, and carriers; Cobalamin, heme, phycobilin and porphyrin;probable cobyric acid synthase	-0.581033	-0.762233	-0.904933	-0.6318	-0.4875	-0.155267	-0.3299	0.149467	-0.0191667	-0.202567	0.00184152	4.10424e-05	2.11581e-07	4.20863e-05	1.95664e-05	1	0.949387	1	1	0.943331
slr0252		Biosynthesis of cofactors, prosthetic groups, and carriers; Cobalamin, heme, phycobilin and porphyrin;probable precorrin-6x reductase	-0.351733	-0.4336	0.155933	-0.260033	0.0142333	-0.113367	-0.200067	0.198033	-0.133033	0.279533	0.490574	0.279867	0.727845	0.541319	0.951427	1	0.99602	1	1	0.946764
sll1685	pxcA, cotA, ycf10	Biosynthesis of cofactors, prosthetic groups, and carriers; Cobalamin, heme, phycobilin and porphyrin;protein involved in light-induced Na+-dependent proton extrusion	-0.0655	0.4698	0.670867	-0.0827333	-0.2709	0.3307	0.414267	0.453933	0.103533	-0.0214667	0.983986	0.646853	0.232491	0.998958	0.841218	1	1	1	1	1
sll0378	cobA	Biosynthesis of cofactors, prosthetic groups, and carriers; Cobalamin, heme, phycobilin and porphyrin;uroporphyrin-III C-methyltransferase	0.027	-0.0147667	0.440133	0.0697	0.240667	0.0839	0.1373	0.170933	0.0525333	0.2936	0.998126	0.977281	0.0792066	0.993834	0.209151	1	1	1	1	0.693896
slr0536	hemE	Biosynthesis of cofactors, prosthetic groups, and carriers; Cobalamin, heme, phycobilin and porphyrin;uroporphyrinogen decarboxylase	-0.447733	-0.8151	-0.464433	-0.4934	0.0677	0.0632333	-0.294567	0.381133	0.1635	0.3611	0.299219	0.00161563	0.128333	0.0734429	0.877406	1	0.995874	1	1	0.68181
slr1093	folK	Biosynthesis of cofactors, prosthetic groups, and carriers; Folic acid;2-amino-4-hydroxy-6-hydroxymethyldihydropteridine pyrophosphokinase	0.185733	0.420933	0.0606667	0.160233	0.0603333	0.0106	0.0053	-0.0661	-0.028	-0.2207	0.906149	0.13509	0.797548	0.93386	0.963731	1	1	1	1	0.957319
slr2026	folP	Biosynthesis of cofactors, prosthetic groups, and carriers; Folic acid;dihydropteroate synthase	0.192733	0.247067	0.2561	0.2626	0.2289	-0.0706333	0.0446333	0.0120667	0.0879333	0.194333	0.961883	0.852501	0.665582	0.444094	0.312043	1	1	1	1	0.725514
sll0753	folD	Biosynthesis of cofactors, prosthetic groups, and carriers; Folic acid;FolD bifunctional protein	0.116433	0.115933	-0.119433	0.0175333	0.0259667	-0.138767	0.188733	-0.0976333	-0.0278	-0.0401333	0.935727	0.982795	0.319131	0.724647	0.913914	1	1	1	1	0.998127
sll1612	folC	Biosynthesis of cofactors, prosthetic groups, and carriers; Folic acid;folylpolyglutamate synthase	-0.422267	-0.5517	-0.6459	-0.680233	-0.336467	-0.282233	-0.423	0.1687	0.0230333	0.1282	0.131766	0.0198725	0.00464901	0.000207658	0.0506933	1	0.935761	1	1	0.992183
slr0426	folE	Biosynthesis of cofactors, prosthetic groups, and carriers; Folic acid;GTP cyclohydrolase I	-0.196533	-0.537433	-0.150767	-0.498667	0.0588667	-0.118633	-0.344567	-0.0254333	0.00673333	-0.0708	0.962812	0.119388	0.95992	0.0380302	0.998126	1	0.999204	1	1	0.999998
slr0994		Biosynthesis of cofactors, prosthetic groups, and carriers; Lipoate;lipoate-protein ligase B	-0.265067	-0.0185	0.0880333	-0.348667	-0.2432	-0.132367	-0.0335333	-0.0895667	-0.0354	0.182167	0.531909	0.955209	0.969531	0.0353279	0.0821942	1	1	1	1	0.970297
sll0868		Biosynthesis of cofactors, prosthetic groups, and carriers; Lipoate;lipoic acid synthetase	0.149767	0.166533	0.1406	0.2737	0.515067	0.255	-0.2734	0.0861333	-0.0392667	-0.0666333	0.937342	0.966241	0.631536	0.865961	0.493978	1	1	1	1	0.999319
slr1598		Biosynthesis of cofactors, prosthetic groups, and carriers; Lipoate;lipoic acid synthetase	-0.1171	0.103433	0.0879333	-0.0134667	-0.0632667	-0.0408333	-0.1964	-0.0501667	0.0628333	-0.485633	0.969671	0.957886	0.974266	0.998984	0.982785	1	0.999999	1	1	0.0820411
sll1127	menB	Biosynthesis of cofactors, prosthetic groups, and carriers; Menaquinone and ubiquinone;1,4-dihydroxy-2-naphthoate synthase	-0.2805	-0.2649	-0.3314	-0.312467	0.0103667	0.00676667	-0.0641667	0.162467	0.289433	0.0391	0.767331	0.688921	0.357776	0.363946	0.972955	1	1	1	1	0.999979
slr1099	ubiX	Biosynthesis of cofactors, prosthetic groups, and carriers; Menaquinone and ubiquinone;3-octaprenyl-4-hydroxybenzoate carboxy-lyase	0.129433	-0.269433	-0.2737	0.167033	0.1986	-0.233933	-0.262133	-0.220933	-0.217167	0.0936667	0.816669	0.467117	0.329319	0.784669	0.448058	1	0.994535	1	1	0.996576
slr0926	ubiA	Biosynthesis of cofactors, prosthetic groups, and carriers; Menaquinone and ubiquinone;4-hydroxybenzoate-octaprenyl transferase	0.3431	0.586833	0.2725	0.2512	0.155333	0.197133	0.176733	0.1928	0.262067	0.251833	0.518325	0.112286	0.43443	0.797597	0.687405	1	0.995874	1	1	0.988678
sll0603	menD	Biosynthesis of cofactors, prosthetic groups, and carriers; Menaquinone and ubiquinone;menaquinone biosynthesis protein MenD	0.623067	0.494867	0.576467	0.2652	0.279333	-0.0974333	0.2114	-0.114367	-0.1064	0.0819667	0.0140284	0.155065	0.0138654	0.733648	0.118915	1	1	1	1	0.970151
slr0492	menE	Biosynthesis of cofactors, prosthetic groups, and carriers; Menaquinone and ubiquinone;O-succinylbenzoic acid-CoA ligase	0.172467	0.2162	0.1949	0.101	0.0802667	-0.0548333	0.0121667	-0.0215667	-0.0975	-0.0712	0.976924	0.974511	0.662077	0.939491	0.97768	1	1	1	1	0.999609
slr1518	menA	Biosynthesis of cofactors, prosthetic groups, and carriers; Menaquinone and ubiquinone;phylloquinone biosynthesis protein, probable 1,4-dihydroxy-2-naphthoic acid phytyltransferase	-0.212367	-0.3125	-0.482767	-0.141067	-0.1986	0.0524667	0.209233	0.0612333	-0.0605	0.0511333	0.909845	0.56179	0.028918	0.737986	0.534623	1	1	1	1	0.999798
slr1300		Biosynthesis of cofactors, prosthetic groups, and carriers; Menaquinone and ubiquinone;similar to 2-octaprenyl-6-methoxyphenol hydroxylase	0.655767	0.905267	0.659933	0.5933	0.513667	-0.0219333	-0.167567	0.115633	0.0124	0.199633	0.000755014	8.20469e-06	0.000369554	0.00024605	2.52111e-05	1	1	1	1	0.950648
sll0409		Biosynthesis of cofactors, prosthetic groups, and carriers; Menaquinone and ubiquinone;similar to O-succinylbenzoate-CoA synthase	0.202667	0.286567	0.0635667	0.114533	-0.0315	-0.151	-0.0290333	-0.169133	-0.164267	-0.2281	0.926446	0.954193	0.999069	0.936207	0.834169	1	1	1	1	0.999817
slr0611	sds	Biosynthesis of cofactors, prosthetic groups, and carriers; Menaquinone and ubiquinone;solanesyl diphosphate synthase	0.225033	0.2148	-0.0411667	0.1536	0.1743	0.1226	-0.213633	0.1309	0.0372	-0.0702333	0.696191	0.697778	0.794556	0.671021	0.751571	1	0.999996	1	1	0.999996
slr0902	moaC	Biosynthesis of cofactors, prosthetic groups, and carriers; Molybdopterin;molybdenum cofactor biosynthesis protein C, fused to molybdopterin-guanine dinucleotide biosynthesis protein MobA	-0.159333	0.0596667	0.0977667	-0.219233	-0.2883	0.0959667	0.0969333	0.0068	-0.0905333	-0.1255	0.454746	0.981967	0.932285	0.303174	0.0312276	1	1	1	1	0.999952
slr0903	moaE	Biosynthesis of cofactors, prosthetic groups, and carriers; Molybdopterin;molybdopterin (MPT) converting factor, subunit 2	-0.0875333	-0.207967	-0.3087	-0.1558	-0.1888	-0.0215333	0.0073	-0.223733	-0.172733	-0.201533	0.896581	0.2646	0.388412	0.33199	0.376739	1	1	1	1	0.98177
slr0900	moeA	Biosynthesis of cofactors, prosthetic groups, and carriers; Molybdopterin;molybdopterin biosynthesis MoeA protein	-0.2743	-0.381167	-0.408367	-0.377267	-0.363167	0.189133	-0.0615667	0.109933	-0.0044	0.211333	0.282939	0.128329	0.0537525	0.0422985	0.00586963	1	1	1	1	0.940806
sll1536	moeB	Biosynthesis of cofactors, prosthetic groups, and carriers; Molybdopterin;molybdopterin biosynthesis MoeB protein	0.470633	0.9075	1.39677	0.8766	0.741	0.0316667	0.0869	0.269533	0.0043	0.300833	0.099206	0.000123924	1.55433e-09	2.85884e-06	3.55176e-07	1	1	1	1	0.764243
slr0901	moaA	Biosynthesis of cofactors, prosthetic groups, and carriers; Molybdopterin;molybdopterin biosynthesis protein A	-0.6355	-0.7287	-0.635	-0.734367	-0.5604	0.233567	-0.153	-0.0640667	-0.300433	0.170667	0.0008505	0.000278351	0.000286179	3.52684e-06	3.31917e-06	1	0.994979	1	0.99468	0.839251
ssr1527		Biosynthesis of cofactors, prosthetic groups, and carriers; Molybdopterin;probable molybdopterin [MPT] converting factor, subunit 1	-0.5239	-0.4645	-0.4116	-0.57675	-0.3747	0.13375	-0.06945	-0.0075	-0.1276	-0.0608	0.0231788	0.0578969	0.0680401	0.00192008	0.00755774	1	1	0.999999	0.99999	0.987355
slr1691		Biosynthesis of cofactors, prosthetic groups, and carriers; Nicotinate and nicotinamide;glutamine-dependent NAD(+) synthetase	-0.327667	-0.329033	-0.2327	-0.0903	-0.0909667	-0.0015	-0.0388	-0.0658667	-0.0473	-0.113767	0.279807	0.0992599	0.305423	0.576039	0.950602	1	1	1	1	0.991576
slr0936	nadC	Biosynthesis of cofactors, prosthetic groups, and carriers; Nicotinate and nicotinamide;nicotinate-nucleotide pyrophosphorylase	0.456267	0.469833	0.414933	0.462733	0.397833	-0.102467	0.0559667	0.0542333	0.0209667	0.2242	0.138389	0.228885	0.0773383	0.0394878	0.00475226	1	1	1	1	0.482362
slr1239	pntA	Biosynthesis of cofactors, prosthetic groups, and carriers; Nicotinate and nicotinamide;pyridine nucleotide transhydrogenase alpha subunit	0.2027	0.512933	0.796667	0.2045	0.170633	-0.120133	0.209533	-0.00163333	0.0865667	0.596	0.989121	0.536886	0.0428735	0.940196	0.9225	1	1	1	1	0.567436
slr1434	pntB	Biosynthesis of cofactors, prosthetic groups, and carriers; Nicotinate and nicotinamide;pyridine nucleotide transhydrogenase beta subunit	-0.569233	-0.3608	-0.352867	-0.1132	-0.316333	0.181467	0.0229667	0.228267	0.302767	0.0780333	0.0267421	0.417907	0.326907	0.991429	0.0867489	1	1	1	1	0.999973
slr1706		Biosynthesis of cofactors, prosthetic groups, and carriers; Others;dihydroflavonol 4-reductase	0.0355	0.0477667	0.0218333	-0.1952	-0.0679	0.0666	0.0209333	0.0899667	0.0489333	0.0724	0.922739	0.926068	0.950076	0.917034	0.993046	1	1	1	1	0.999998
ssl2296		Biosynthesis of cofactors, prosthetic groups, and carriers; Others;pterin-4a-carbinolamine dehydratase	-0.1087	-0.235033	-0.2406	0.0185333	-0.103733	0.0502667	-0.1013	-0.0360333	-0.114233	-0.422867	0.988597	0.720129	0.612099	0.99993	0.944007	1	1	1	1	0.2524
slr0526	panB	Biosynthesis of cofactors, prosthetic groups, and carriers; Pantothenate;3-methyl-2-oxobutanoate hydroxymethyltransferase	-0.279667	-0.5155	-0.138433	0.0390667	0.122733	-0.146967	-0.225767	0.1095	-0.0266667	0.534467	0.439469	0.0174174	0.722771	0.974579	0.826134	1	0.995704	1	1	0.0581911
sll0892	panD	Biosynthesis of cofactors, prosthetic groups, and carriers; Pantothenate;aspartate 1-decarboxylase	0.140067	0.2535	0.0121333	-0.0453	0.124467	0.0522333	-0.0919333	-0.0738	-0.0921667	-0.0574667	0.932289	0.415238	0.956846	0.760525	0.792367	1	1	1	1	0.992554
sll0250		Biosynthesis of cofactors, prosthetic groups, and carriers; Pantothenate;pantothenate metabolism flavoprotein	-0.195333	-0.379	-0.4271	-0.253	0.0587333	0.00416667	-0.0389667	0.2472	0.0789667	0.0522667	0.819049	0.137036	0.0513815	0.285732	0.948831	1	1	1	1	0.992165
sll1249	panC	Biosynthesis of cofactors, prosthetic groups, and carriers; Pantothenate;pantothenate synthetase/cytidylate kinase	-0.6958	-1.04903	-0.8367	-0.482	-0.4159	-0.095	-0.3546	0.1578	-0.218867	-0.000333333	0.000726358	1.30649e-06	1.81344e-05	0.0110791	0.00160909	1	0.950014	1	1	0.999487
sll0660	pdxA	Biosynthesis of cofactors, prosthetic groups, and carriers; Pyridoxine;pyridoxal phosphate biosynthetic protein PdxA	-0.1071	-0.0471667	-0.185533	-0.181	-0.164733	0.026	-0.033	0.1301	0.0219	0.0236	0.990214	0.899905	0.45115	0.305702	0.49146	1	1	1	1	0.999981
slr1779	pdxJ	Biosynthesis of cofactors, prosthetic groups, and carriers; Pyridoxine;pyridoxal phosphate biosynthetic protein PdxJ	-0.5895	-0.9269	-0.623633	-0.3502	-0.108033	-0.0913333	-0.345567	0.239733	0.197467	0.0402333	0.0589946	0.000692921	0.0211194	0.384387	0.974601	1	0.999292	1	1	1
sll1440	pdxH	Biosynthesis of cofactors, prosthetic groups, and carriers; Pyridoxine;pyridoxamine 5'-phosphate oxidase	-0.556767	-0.710333	-0.712567	-0.3877	-0.359267	-0.110833	-0.263733	0.0464	-0.126767	0.0483	0.0519728	0.0124508	0.00386507	0.11481	0.043959	1	1	1	1	0.999997
sll0631	nadB	Biosynthesis of cofactors, prosthetic groups, and carriers; Quinolinate;L-aspartate oxidase	-0.423933	-0.5139	-0.5744	-0.3265	-0.0771	-0.0345	-0.212633	-0.0992333	-0.0509333	0.102467	0.124459	0.0402191	0.00622083	0.136069	0.964557	1	0.999998	1	1	0.997239
sll0622	nadA	Biosynthesis of cofactors, prosthetic groups, and carriers; Quinolinate;quinolinate synthetase	0.7729	0.929533	0.891833	0.8786	0.679233	-0.249433	-0.194633	-0.1375	0.00496667	-0.0312667	0.0607016	0.0126291	0.00606807	0.00125493	0.000634768	1	1	1	1	1
sll1894	ribA	Biosynthesis of cofactors, prosthetic groups, and carriers; Riboflavin;riboflavin biosynthesis protein RibA	0.493067	0.7899	1.09607	0.669467	0.748567	0.0734333	-0.115267	0.353667	0.150533	0.502833	0.157098	0.0105361	1.72086e-05	0.0026595	6.08331e-06	1	1	1	1	0.418548
slr0066	ribD	Biosynthesis of cofactors, prosthetic groups, and carriers; Riboflavin;riboflavin biosynthesis protein RibD	-0.057	-0.113267	0.102267	-0.0332333	-0.0619333	-0.121467	-0.0113333	-0.0551	-0.0653	-0.074	0.730484	0.559487	0.998097	0.986884	0.841274	1	1	1	1	0.999995
slr1882	ribF	Biosynthesis of cofactors, prosthetic groups, and carriers; Riboflavin;riboflavin biosynthesis protein RibF	0.3412	0.238	0.0835333	0.3948	0.327	-0.1024	-0.196367	-0.0546333	-0.0614333	0.1046	0.907621	0.952524	0.953353	0.630596	0.453608	1	0.999996	1	1	0.996013
sll0300	ribC	Biosynthesis of cofactors, prosthetic groups, and carriers; Riboflavin;riboflavin synthase alpha chain	-0.154667	-0.0254	-0.0878	-0.0558	-0.0509	0.0541	-0.0812333	0.0646333	0.0682667	0.0428667	0.961223	0.990968	0.9037	0.949849	0.998552	1	1	1	1	0.999608
sll1282	ribH	Biosynthesis of cofactors, prosthetic groups, and carriers; Riboflavin;riboflavin synthase beta subunit	-0.397167	-0.5219	-0.401267	-0.140133	0.2046	0.0842333	0.0268	0.0717	-0.0598333	0.173767	0.0529771	0.00677117	0.031156	0.893655	0.157691	1	1	1	1	0.958852
sll0635	thiE	Biosynthesis of cofactors, prosthetic groups, and carriers; Thiamin;probable thiamine-phosphate pyrophosphorylase	0.0718	-0.135533	-0.0597	0.164267	0.1429	-0.2623	0.0666667	-0.159767	-0.0634	-0.0296333	0.972528	0.201663	0.637643	0.976365	0.950497	1	1	1	1	0.990462
slr0118	thiC	Biosynthesis of cofactors, prosthetic groups, and carriers; Thiamin;thiamine biosynthesis protein ThiC	0.535767	0.677367	0.223967	0.181567	0.901233	-0.212567	-0.415467	-0.164933	-0.138	-0.287967	0.00330619	0.000268475	0.549097	0.736429	2.48225e-12	1	0.777304	1	1	0.593551
slr0633	thiG	Biosynthesis of cofactors, prosthetic groups, and carriers; Thiamin;thiamine biosynthesis protein ThiG	0.214467	0.0540333	0.0210333	0.0815333	-0.0075	-0.201567	-0.0399333	0.0131667	0.0426	0.421567	0.378408	0.668309	0.879865	0.833764	0.987551	1	1	1	1	0.0688396
slr1787		Biosynthesis of cofactors, prosthetic groups, and carriers; Thiamin;thiamine-monophosphate kinase	-0.145433	-0.0520333	0.339867	0.0472333	0.0197	0.176433	0.1618	0.197	0.0632333	0.361433	0.961184	0.62057	0.547743	0.999498	0.994058	1	1	1	1	0.322839
sll0554	ftrC	Biosynthesis of cofactors, prosthetic groups, and carriers; Thioredoxin, glutaredoxin, and glutathione;ferredoxin-thioredoxin reductase, catalytic chain	-0.208167	-0.150933	0.000133333	-0.2703	0.0690667	0.0155667	-0.172733	0.103533	0.1203	-0.0537667	0.927744	0.95623	0.999919	0.63806	0.993383	1	1	1	1	1
ssr0330	ftrV	Biosynthesis of cofactors, prosthetic groups, and carriers; Thioredoxin, glutaredoxin, and glutathione;ferredoxin-thioredoxin reductase, variable chain	-0.4517	-0.7949	-0.2869	-0.4417	-0.0265	0.0420667	-0.183367	0.126133	-0.150967	-0.0693333	0.202084	0.00247756	0.624646	0.115754	0.9998	1	1	1	1	0.99998
slr1269	ggt	Biosynthesis of cofactors, prosthetic groups, and carriers; Thioredoxin, glutaredoxin, and glutathione;gamma-glutamyltranspeptidase	0.0907667	-0.0562667	-0.2341	-0.0945667	-0.1232	0.0987	0.0874667	0.0409333	-0.0831667	0.0748	0.998833	0.727868	0.0341419	0.19283	0.249531	1	1	1	1	0.694596
slr1562		Biosynthesis of cofactors, prosthetic groups, and carriers; Thioredoxin, glutaredoxin, and glutathione;glutaredoxin	0.2546	0.346167	0.359733	0.208867	0.299567	-0.0650333	-0.0278333	-0.0451	0.0118667	0.263367	0.338636	0.121034	0.0405253	0.355328	0.00412038	1	0.999999	1	1	0.54345
ssr2061		Biosynthesis of cofactors, prosthetic groups, and carriers; Thioredoxin, glutaredoxin, and glutathione;glutaredoxin	0.250933	-0.1557	-0.1826	-0.2907	-0.148033	0.3268	0.312367	0.0684333	-0.0407333	-0.0453333	0.877203	0.944085	0.476529	0.199526	0.650319	1	0.988258	1	1	1
slr1992	gpx2	Biosynthesis of cofactors, prosthetic groups, and carriers; Thioredoxin, glutaredoxin, and glutathione;glutathione peroxidase-like NADPH peroxidase	1.41723	0.7239	0.211867	0.5961	0.658767	-0.190267	-0.658033	0.083	-0.0947667	0.0489333	4.90963e-06	0.0760806	0.925124	0.0612708	0.000804753	1	0.837624	1	1	1
slr1171	gpx1	Biosynthesis of cofactors, prosthetic groups, and carriers; Thioredoxin, glutaredoxin, and glutathione;glutathione peroxidase-like NADPH peroxidase,glutathione peroxidase	0.628433	0.756433	0.852633	0.475467	0.477133	0.0285333	-0.0503	0.196267	0.184467	-0.0735	0.0165968	0.00249701	0.000228131	0.0571051	0.00251824	1	1	1	1	0.999936
sll0067		Biosynthesis of cofactors, prosthetic groups, and carriers; Thioredoxin, glutaredoxin, and glutathione;glutathione S-transferase	0.2017	0.139967	-0.176933	-0.0374333	6.66667e-05	-0.0392	-0.0291667	-0.0292	0.0231	0.0889	0.888602	0.927781	0.635787	0.969078	0.990235	1	1	1	1	0.990475
sll1147		Biosynthesis of cofactors, prosthetic groups, and carriers; Thioredoxin, glutaredoxin, and glutathione;glutathione S-transferase	-0.1228	-0.101867	-0.182367	-0.0924333	-0.0976667	-0.0443333	0.00456667	0.121133	0.155533	0.0447	0.910013	0.908636	0.657751	0.771633	0.69352	1	1	1	1	0.999326
sll1545		Biosynthesis of cofactors, prosthetic groups, and carriers; Thioredoxin, glutaredoxin, and glutathione;glutathione S-transferase	-0.383167	-0.433533	-0.529767	-0.433	-0.467167	-0.0463	-0.418433	0.150167	0.194667	0.213	0.180491	0.11098	0.00508972	0.00646547	6.00208e-05	1	0.845559	1	1	0.936716
slr1238	gshB	Biosynthesis of cofactors, prosthetic groups, and carriers; Thioredoxin, glutaredoxin, and glutathione;glutathione synthetase	0.1595	-0.112933	-0.1075	0.0519333	0.0847333	0.121567	0.189533	-0.0416	-0.107533	0.206133	0.981647	0.962564	0.944132	0.978359	0.975631	1	1	1	1	0.980956
slr1846	ycf64	Biosynthesis of cofactors, prosthetic groups, and carriers; Thioredoxin, glutaredoxin, and glutathione;hypothetical protein YCF64	-0.755167	-0.747833	-0.392667	-0.500467	-0.129467	0.0331333	-0.253133	0.1122	0.2309	0.0700667	0.00640583	0.0126498	0.374153	0.0750061	0.953234	1	1	1	1	1
slr0600		Biosynthesis of cofactors, prosthetic groups, and carriers; Thioredoxin, glutaredoxin, and glutathione;NADP-thioredoxin reductase	0.150933	0.399133	0.00676667	0.293	0.410467	0.0133	-0.176467	0.385467	0.183667	-0.124467	0.906495	0.0938457	0.97839	0.179963	0.000244241	1	0.999997	1	1	0.993935
slr0236		Biosynthesis of cofactors, prosthetic groups, and carriers; Thioredoxin, glutaredoxin, and glutathione;similar to glutathione S-transferase	-0.648767	-0.827667	-0.630033	-0.4291	-0.135733	0.0323333	-0.3623	0.2879	0.0375667	0.798167	0.0217525	0.00298787	0.0171975	0.147688	0.909343	1	0.989905	1	1	0.0215855
slr0623	trxA	Biosynthesis of cofactors, prosthetic groups, and carriers; Thioredoxin, glutaredoxin, and glutathione;thioredoxin	0.0934667	1.097	1.07713	0.715933	0.237567	-0.0211333	0.2461	-0.0679	0.2011	-0.371067	0.998626	0.000867603	0.000289759	0.010766	0.720158	1	0.999999	1	1	0.902338
slr1139	trxA	Biosynthesis of cofactors, prosthetic groups, and carriers; Thioredoxin, glutaredoxin, and glutathione;thioredoxin	-0.115533	-0.0626	0.136967	-0.0147	0.0999333	0.0142333	0.0585333	-0.0183333	0.0671333	0.294633	0.762201	0.00382757	0.0480521	0.255401	0.875352	1	1	1	1	0.486821
sll1057	trxM2	Biosynthesis of cofactors, prosthetic groups, and carriers; Thioredoxin, glutaredoxin, and glutathione;thioredoxin M	0.197267	0.4325	0.149233	-0.0538	-0.0871667	-0.028	-0.1306	-0.185933	-0.0857667	-0.0843	0.770829	0.155869	0.83341	0.898933	0.9218	1	1	1	1	0.996947
slr0233	trxM1	Biosynthesis of cofactors, prosthetic groups, and carriers; Thioredoxin, glutaredoxin, and glutathione;thioredoxin M	0.6493	0.9677	0.6766	0.8008	0.434567	0.0126	0.128433	-0.123533	0.154233	-0.201033	0.0133955	0.000135917	0.00523205	7.36581e-05	0.00757588	1	1	1	1	0.950301
slr0819		Cell envelope; Membranes, lipoproteins, and porins;apolipoprotein N-acyltransferase	0.143	0.0889667	0.341833	0.238033	0.137033	-0.1196	0.0479	-0.0105333	-0.0378	0.282867	0.712405	0.933208	0.0466905	0.156917	0.188523	1	1	1	1	0.32851
slr1227		Cell envelope; Membranes, lipoproteins, and porins;chloroplastic outer envelope membrane protein homolog	-0.611333	-0.875433	-0.914433	-0.635833	-0.463733	0.0494	-0.0349333	0.1655	-0.0342333	-0.0181667	0.00201726	1.47794e-05	7.96654e-07	4.83956e-05	7.64568e-05	1	1	1	1	0.999998
slr0495		Cell envelope; Membranes, lipoproteins, and porins;HetI protein homolog	-0.0776333	0.259967	0.189567	0.0446	-0.0846333	0.268067	0.0690667	0.310767	0.162867	0.215433	0.998652	0.900682	0.926238	0.907602	0.889944	1	1	1	1	0.990641
sll0772		Cell envelope; Membranes, lipoproteins, and porins;probable porin; major outer membrane protein	-0.2874	-0.00426667	0.4346	-0.103167	0.0654667	0.302667	0.486167	0.286333	0.2421	0.058	0.918946	0.999863	0.596407	0.99594	0.984768	1	0.991826	1	1	0.999992
sll1271		Cell envelope; Membranes, lipoproteins, and porins;probable porin; major outer membrane protein	-0.6161	-0.566167	-0.445067	-0.301367	-0.385	0.195167	0.363933	0.0243667	-0.0486	-0.131667	0.00818662	0.00693249	0.0321017	0.0860861	0.0182697	1	0.995551	1	1	0.999945
sll1550		Cell envelope; Membranes, lipoproteins, and porins;probable porin; major outer membrane protein	-0.238767	-0.0123667	-0.245633	-0.0619	-0.512567	0.109133	-0.0197	0.335467	0.3653	-0.0212667	0.982177	0.926682	0.939445	0.964135	0.0881526	1	1	1	1	0.997088
slr0042		Cell envelope; Membranes, lipoproteins, and porins;probable porin; major outer membrane protein	0.166267	0.113033	0.2266	0.1288	-0.0250333	-0.0271333	0.0244667	0.0337333	0.0714	-0.178033	0.891072	0.867741	0.738764	0.705894	0.687509	1	1	1	1	0.999365
slr1272		Cell envelope; Membranes, lipoproteins, and porins;probable porin; major outer membrane protein	0.1112	0.292	-0.212933	0.0643333	-0.110133	0.0440333	0.371767	-0.00526667	0.114133	-0.103933	0.998998	0.88504	0.942848	0.999752	0.988481	1	1	1	1	1
slr1841		Cell envelope; Membranes, lipoproteins, and porins;probable porin; major outer membrane protein	0.731367	0.390267	0.245433	-0.0993	-0.0205667	-0.00416667	0.501333	-0.325367	-0.251367	-0.468167	0.0918304	0.704411	0.823756	0.999233	0.999432	1	0.999036	1	1	0.868804
slr1908		Cell envelope; Membranes, lipoproteins, and porins;probable porin; major outer membrane protein	0.0469333	-0.1953	-0.8978	-0.8342	-0.5757	0.0619333	0.1489	-0.0707	-0.00116667	0.198467	0.992703	0.776564	0.000184455	6.12302e-05	0.000274992	1	1	1	1	0.996943
sll1187		Cell envelope; Membranes, lipoproteins, and porins;prolipoprotein diacylglyceryl transferase	-0.785533	-0.9249	-0.8084	-0.726467	-0.432067	0.0236	-0.1781	-0.0557	0.0467	0.194167	0.00127017	0.000167451	0.000306838	0.000243234	0.00626924	1	1	1	1	0.993616
slr0993		Cell envelope; Membranes, lipoproteins, and porins;putative peptidase	0.461267	0.191167	-0.224533	-0.159967	-0.131367	0.0141333	0.274133	-0.110733	0.134433	-0.0236	0.377812	0.89241	0.641117	0.944719	0.845748	1	0.999962	1	1	1
slr0827		Cell envelope; Murein sacculus and peptidoglycan;alanine racemase	-0.2584	-0.358	-0.661167	-0.6971	-0.431867	-0.100233	-0.0645667	0.1363	-0.2111	-0.291167	0.465482	0.108466	0.00186096	9.46114e-05	0.00281616	1	1	1	1	0.858109
slr0191		Cell envelope; Murein sacculus and peptidoglycan;amidase enhancer, periplasmic protein	0.0873	-0.0108667	0.194167	-0.0137667	0.0208	-0.0371333	-0.0448667	0.131867	0.0731667	0.3408	0.869443	0.854766	0.706453	0.993105	0.9938	1	1	1	1	0.724496
slr1874		Cell envelope; Murein sacculus and peptidoglycan;D-alanine--D-alanine ligase	0.223433	0.186867	0.0254667	0.3518	0.0762333	-0.171933	-0.0161333	-0.0615	-0.168333	-0.214367	0.994639	0.985994	0.996662	0.928176	0.999533	1	1	1	1	0.999944
slr1924		Cell envelope; Murein sacculus and peptidoglycan;D-alanyl-D-alanine carboxypeptidase, periplasmic protein	-0.2153	-0.0467667	-0.0285333	0.0648667	-0.1187	0.176933	0.0792333	0.0525	0.0673667	0.0632333	0.885227	0.867333	0.989091	0.997139	0.814637	1	1	1	1	0.999284
slr1746		Cell envelope; Murein sacculus and peptidoglycan;glutamate racemase	-0.217567	-0.7545	-0.836233	-0.742267	-0.524833	-0.0429	0.0310333	0.2508	-0.153533	-0.287467	0.584559	0.000249024	6.44014e-06	4.59565e-06	1.5546e-05	1	1	1	1	0.725415
slr0891		Cell envelope; Murein sacculus and peptidoglycan;N-acetylmuramoyl-L-alanine amidase	-0.268067	-0.0981667	-0.157033	-0.138933	-0.1408	0.127133	0.0662667	0.3222	0.3144	-0.1129	0.405604	0.971083	0.946569	0.83446	0.423164	1	1	1	1	0.986567
slr1744		Cell envelope; Murein sacculus and peptidoglycan;N-acetylmuramoyl-L-alanine amidase, periplasmic protein	0.119933	-0.198567	-0.449267	-0.280533	-0.110533	0.0952667	0.153167	0.001	-0.104267	-0.0807	0.734657	0.265433	0.00630006	0.183999	0.245272	1	0.999263	1	1	0.997088
sll0657		Cell envelope; Murein sacculus and peptidoglycan;phospho-N-acetylmuramoyl-pentapeptide-transferase	-1.29807	-1.39523	-1.41867	-0.873067	-0.808033	-0.059	-0.420033	-0.0793	0.00363333	-0.4168	5.4412e-08	1.70376e-08	1.2796e-09	4.12268e-06	5.74805e-08	1	0.931104	1	1	0.461219
slr0646		Cell envelope; Murein sacculus and peptidoglycan;probable D-alanyl-D-alanine carboxypeptidase	0.3829	0.407	0.228367	0.2017	0.275267	0.248367	0.104933	0.3849	0.194667	0.488733	0.239269	0.259805	0.482527	0.802927	0.1169	1	1	1	1	0.206526
slr0804		Cell envelope; Murein sacculus and peptidoglycan;probable D-alanyl-D-alanine carboxypeptidase	-0.0926667	-0.3333	-0.0393	0.00913333	0.149833	0.175633	0.0213667	0.293767	0.0386333	-0.144433	0.407758	0.094751	0.226652	0.9999	0.292335	1	1	1	1	0.997861
sll0016		Cell envelope; Murein sacculus and peptidoglycan;probable membrane-bound lytic transglycosylase A	-0.272767	-0.3813	-0.268233	-0.333	-0.3424	0.185733	0.0377	0.172767	0.0215333	-0.123667	0.719254	0.242553	0.517357	0.222458	0.0240014	1	1	1	1	0.997493
slr1910		Cell envelope; Murein sacculus and peptidoglycan;probable N-acetylmuramoyl-L-alanine amidase	-0.133867	-0.2993	-0.199133	0.0201333	0.00126667	-0.0593667	-0.103233	0.149433	0.0429333	0.108033	0.900612	0.229775	0.304361	0.999981	0.991396	1	1	1	1	0.95545
slr1708		Cell envelope; Murein sacculus and peptidoglycan;probable peptidase	0.1225	0.2803	0.0815333	0.0548333	-0.0227	-0.0671333	0.162367	-0.2389	-0.152133	-0.2587	0.982984	0.633491	0.982872	0.821111	0.997112	1	1	1	1	0.884428
slr0534		Cell envelope; Murein sacculus and peptidoglycan;probable transglycosylase	-0.748667	-0.9364	-0.719167	-0.347633	-0.274067	-0.0410667	-0.3473	-0.0260667	-0.116833	0.0446	0.000178767	9.09073e-06	0.000183207	0.09582	0.0838648	1	0.967601	1	1	0.999943
slr0938		Cell envelope; Murein sacculus and peptidoglycan;probable UDP-N-acetylmuramyl tripeptide synthetase	0.103967	-0.1182	0.223033	0.193367	0.1522	-0.0680667	0.216767	-0.0355667	0.00176667	-0.0541667	0.978971	0.699899	0.709392	0.836511	0.794682	1	0.99993	1	1	0.999775
sll0828		Cell envelope; Murein sacculus and peptidoglycan;putative amidase	-0.0610333	-0.259667	-0.000833333	0.0953	0.0550333	0.0153333	-0.0736	0.114933	-0.0204333	-0.140567	0.795987	0.448112	0.988874	0.536306	0.895043	1	1	1	1	0.999514
slr0017	murA	Cell envelope; Murein sacculus and peptidoglycan;UDP-N-acetylglucosamine 1-carboxyvinyltransferase	-0.0581333	-0.229067	-0.4618	-0.3621	-0.135633	0.0414333	0.1066	-0.131067	-0.0647667	-0.245467	0.944279	0.700607	0.0111359	0.0217318	0.495571	1	1	1	1	0.652097
slr0624		Cell envelope; Murein sacculus and peptidoglycan;UDP-N-acetylglucosamine 2-epimerase	-0.3508	-0.4763	-0.534267	-0.360233	-0.288967	-0.0641	-0.227033	0.0891333	0.0879333	0.3435	0.228594	0.039697	0.0036459	0.0718759	0.0324112	1	0.999945	1	1	0.457742
sll0899		Cell envelope; Murein sacculus and peptidoglycan;UDP-N-acetylglucosamine pyrophosphorylase	-0.825133	-0.906467	-0.845567	-0.300967	-0.2325	0.059	-0.148633	0.0441667	-0.113933	0.0277	9.91653e-05	3.87103e-05	2.24751e-05	0.17387	0.134984	1	1	1	1	0.999982
slr1656	murG	Cell envelope; Murein sacculus and peptidoglycan;UDP-N-acetylglucosamine--N-acetylmuramyl-(pentapeptide) pyrophosphoryl -undecaprenol N-acetylglucosamine transferase	0.111967	0.0433	0.2415	-0.0566667	0.0007	0.251767	0.273167	0.149633	0.1227	0.1074	0.959065	0.866445	0.514699	0.993657	0.940796	1	1	1	1	0.999982
slr1423	murC	Cell envelope; Murein sacculus and peptidoglycan;UDP-N-acetylmuramate-alanine ligase	-0.332967	-0.3137	-0.5821	-0.0957667	-0.308433	-0.0247333	0.0302	-0.1827	-0.113267	-0.085	0.569215	0.580855	0.031737	0.994311	0.10613	1	1	1	1	0.999949
sll2010	murD	Cell envelope; Murein sacculus and peptidoglycan;UDP-N-acetylmuramoylalanine--D-glutamate ligase	-0.227867	-0.523933	-0.350333	-0.108567	-0.108067	0.105567	-0.0603	0.301033	0.123033	-0.0400667	0.735482	0.0166533	0.131949	0.977363	0.875001	1	1	1	1	0.999978
slr0528	murE	Cell envelope; Murein sacculus and peptidoglycan;UDP-N-acetylmuramoylalanyl-D-glutamate--2, 6-diaminopimelate ligase	-0.404133	-0.493067	-1.02263	-0.471833	-0.716567	-0.158167	-0.00176667	-0.2272	-0.208	-0.616567	0.402916	0.314008	0.000273361	0.100627	9.12367e-05	1	1	1	1	0.268339
slr1351	murF	Cell envelope; Murein sacculus and peptidoglycan;UDP-N-acetylmuramoylalanyl-D-glutamyl-2 6-diaminopimelate--D-alanyl-D-alanine ligase	-0.3375	-0.682733	-0.561533	-0.205833	-0.2247	0.0266667	-0.3407	0.0417	-0.132667	-0.0428	0.197841	0.00930757	0.014943	0.772347	0.467425	1	0.999996	1	1	0.998437
sll0379		Cell envelope; Surface polysaccharides, lipopolysaccharides and antigens;acyl-[acyl-carrier-protein]--UDP-N-acetylglucosamine o-acyltransferase	-0.360367	-0.564267	-0.609133	-0.611033	-0.300733	0.184167	-0.1525	0.164433	0.0991333	0.00946667	0.19015	0.00377818	0.000939904	0.000236001	0.0358382	1	1	1	1	0.991293
slr0984	rfbG	Cell envelope; Surface polysaccharides, lipopolysaccharides and antigens;CDP-glucose 4,6-dehydratase	-0.151633	0.0730333	0.1566	0.254133	0.0407333	0.262633	0.350833	0.0996333	0.1537	0.0362	0.956944	0.950225	0.926813	0.571921	0.951038	1	0.972016	1	1	1
slr0985	rfbC	Cell envelope; Surface polysaccharides, lipopolysaccharides and antigens;dTDP-4-dehydrorhamnose 3,5-epimerase	0.1356	0.305333	0.37	0.259	0.0767667	0.165433	0.3127	-0.00386667	0.0518	-0.167133	0.987626	0.826955	0.328349	0.724361	0.962543	1	0.985498	1	1	0.999197
slr1933	rfbC	Cell envelope; Surface polysaccharides, lipopolysaccharides and antigens;dTDP-4-dehydrorhamnose 3,5-epimerase	-0.4742	-0.4744	-0.316	-0.501233	-0.446333	0.0542333	-0.1982	0.164033	-0.0298	-0.2504	0.0956453	0.0780582	0.134259	0.0110491	0.00311197	1	1	1	1	0.896206
sll1395	rfbD	Cell envelope; Surface polysaccharides, lipopolysaccharides and antigens;dTDP-6-deoxy-L-mannose-dehydrogenase	0.270867	-0.066	0.0325333	-0.0893667	0.258867	-0.0427667	-0.170667	0.121733	0.0908333	0.2808	0.345987	0.978353	0.894435	0.957029	0.0393062	1	1	1	1	0.442751
slr0809	rfbB	Cell envelope; Surface polysaccharides, lipopolysaccharides and antigens;dTDP-glucose 4,6-dehydratase	-0.3115	-0.394433	-0.1943	0.00723333	-0.178067	0.0318	-0.213433	0.0594333	0.00493333	-0.4923	0.603735	0.361153	0.867282	0.944521	0.636882	1	0.999959	1	1	0.289687
slr0836	rfbB	Cell envelope; Surface polysaccharides, lipopolysaccharides and antigens;dTDP-glucose 4,6-dehydratase	-0.2138	-0.243867	-0.158167	-0.0256333	0.0118	-0.163333	-0.134933	0.110233	-0.0293333	-0.0525333	0.493411	0.146751	0.891054	0.682439	0.970878	1	0.999846	1	1	0.999
slr1072		Cell envelope; Surface polysaccharides, lipopolysaccharides and antigens;GDP-D-mannose dehydratase	-0.376567	-0.3217	0.2328	0.109933	-0.0924	0.232067	0.431867	-0.0304333	0.0500667	-0.4921	0.478198	0.625244	0.798724	0.993091	0.973025	1	0.950425	1	1	0.311465
sll1213		Cell envelope; Surface polysaccharides, lipopolysaccharides and antigens;GDP-fucose synthetase	-0.509833	-0.9836	-0.775233	-0.697567	-0.183767	0.1625	-0.181767	0.0998333	0.1297	0.128167	0.0982722	8.21797e-05	0.000752988	0.00051314	0.722401	1	1	1	1	0.999744
slr0983	rfbF	Cell envelope; Surface polysaccharides, lipopolysaccharides and antigens;glucose-1-phosphate cytidylyltransferase	-0.1847	-0.153633	0.3428	0.1936	0.0542	0.2698	0.293333	0.0207	0.103433	-0.1299	0.654882	0.767547	0.0779136	0.581571	0.971517	1	0.948725	1	1	0.977358
sll0207	rfbA	Cell envelope; Surface polysaccharides, lipopolysaccharides and antigens;glucose-1-phosphate thymidylyltransferase	0.2557	0.088	0.227067	0.0213667	0.0702667	0.0972667	-0.0231333	0.1213	0.133433	-0.151333	0.624555	0.86704	0.602231	0.929835	0.978572	1	1	1	1	0.78613
slr0015		Cell envelope; Surface polysaccharides, lipopolysaccharides and antigens;lipid A disaccharide synthase	-0.207967	-0.281967	-0.354933	-0.0909	-0.3092	0.146333	0.0268333	0.145233	0.0687333	-0.207567	0.888657	0.648147	0.259706	0.990216	0.0567705	1	1	1	1	0.88229
slr1615	rfbE	Cell envelope; Surface polysaccharides, lipopolysaccharides and antigens;perosamine synthetase	0.166733	0.213867	0.450533	0.330933	0.293167	0.2405	0.308733	0.110633	0.0439	-0.2136	0.979127	0.918432	0.166143	0.557827	0.21448	1	0.999263	1	1	0.996035
slr2114		Cell envelope; Surface polysaccharides, lipopolysaccharides and antigens;perosamine synthetase	-0.124667	0.511767	0.911233	-0.2068	-0.508467	0.482133	0.690067	0.452467	0.0192333	0.00246667	0.996888	0.674896	0.0822459	0.992788	0.27155	1	0.984504	1	1	1
sll0083		Cell envelope; Surface polysaccharides, lipopolysaccharides and antigens;phosphoheptose isomerase	-0.3663	-0.4561	-0.719	-0.697067	-0.587333	0.231767	0.0416667	0.0954667	-0.0399	-0.3436	0.311834	0.163637	0.000850609	0.000288309	3.99617e-05	1	1	1	1	0.703881
slr0847		Cell envelope; Surface polysaccharides, lipopolysaccharides and antigens;phosphopantetheine adenylyltransferase	-0.0968	-0.263967	-0.227967	-0.0756333	-0.0741667	0.113967	-0.0313	-0.00213333	-0.0365667	0.00466667	0.989596	0.642037	0.666262	0.981988	0.978059	1	1	1	1	1
slr1064		Cell envelope; Surface polysaccharides, lipopolysaccharides and antigens;plobable glycosyltransferase	-0.791133	-0.764	-0.120533	-0.235967	-0.346467	0.0522333	0.306233	-0.1506	-0.0871333	-0.468133	0.000229851	0.0012298	0.813719	0.59046	0.0206725	1	0.998823	1	1	0.218572
sll0380		Cell envelope; Surface polysaccharides, lipopolysaccharides and antigens;probable glycosyltransferase	-0.283333	-0.228833	-0.192533	-0.2657	-0.1239	-0.0361667	-0.139967	-0.0179333	-0.150533	0.2273	0.325048	0.685631	0.343633	0.321495	0.70184	1	1	1	1	0.864239
sll1457		Cell envelope; Surface polysaccharides, lipopolysaccharides and antigens;probable glycosyltransferase	-0.543467	-0.7551	-0.594	-0.464667	-0.285667	-0.1839	-0.1922	-0.106667	-0.223933	-0.1526	0.015214	0.0025466	0.0192874	0.0075452	0.127531	1	0.999976	1	1	0.999078
sll1724		Cell envelope; Surface polysaccharides, lipopolysaccharides and antigens;probable glycosyltransferase	-0.9524	-1.2257	-0.658633	-0.0769	-0.183233	-0.417733	-0.449067	0.6325	-0.0480667	0.192433	0.0953994	0.0136608	0.377906	0.999727	0.925228	1	1	1	1	0.999971
slr0344		Cell envelope; Surface polysaccharides, lipopolysaccharides and antigens;probable glycosyltransferase	0.343	0.2297	0.2288	0.1218	0.107867	-0.253833	0.0494333	-0.178267	-0.158633	-0.0599667	0.888199	0.970469	0.928925	0.963769	0.932873	1	1	1	1	0.998986
slr2116		Cell envelope; Surface polysaccharides, lipopolysaccharides and antigens;probable glycosyltransferase	-0.59885	-0.3188	0.0453	-0.5114	-0.52085	0.1062	0.2344	0.23115	-0.1411	0.12975	0.20454	0.665185	0.995555	0.193334	0.0277997	1	1	0.999999	0.99999	0.998334
slr1118		Cell envelope; Surface polysaccharides, lipopolysaccharides and antigens;probable UDP-N-acetyl-D-mannosaminuronic acid transferase	-0.0748333	-0.231567	-0.0739	-0.147167	-0.181567	-0.0532333	-0.136533	-0.0054	-0.145767	-0.117733	0.998849	0.732873	0.947906	0.606277	0.760665	1	0.999999	1	1	0.999066
slr1271		Cell envelope; Surface polysaccharides, lipopolysaccharides and antigens;probable UDP-N-acetyl-D-mannosaminuronic acid transferase	-0.1883	-0.3105	-0.3897	-0.0519	0.0057	-0.00393333	-0.0674667	0.0749	-0.105	0.0773333	0.660801	0.112862	0.00625523	0.971274	0.894466	1	1	1	1	0.961974
sll1535		Cell envelope; Surface polysaccharides, lipopolysaccharides and antigens;putative sugar transferase	0.9325	1.19183	1.23443	0.939433	0.681033	0.137033	0.2667	-0.0908	-0.0161667	-0.109667	7.67182e-08	4.01896e-10	8.49336e-12	2.3284e-10	1.32252e-09	1	0.979862	1	1	0.994048
slr0583		Cell envelope; Surface polysaccharides, lipopolysaccharides and antigens;similar to GDP-fucose synthetase	-0.261233	-0.248667	-0.0791	-0.225667	-0.0342	0.046	-0.123433	0.0092	0.1006	0.158867	0.770125	0.777393	0.99333	0.602261	0.98908	1	1	1	1	0.99709
sll1508		Cell envelope; Surface polysaccharides, lipopolysaccharides and antigens;UDP-3-0-acyl N-acetylglcosamine deacetylase	-0.134733	-0.165033	-0.152667	-0.0005	-0.0778667	-0.00816667	-0.0628	0.0698	0.0614667	-0.193467	0.923779	0.737015	0.593982	0.776315	0.708617	1	1	1	1	0.812833
slr1424		Cell envelope; Surface polysaccharides, lipopolysaccharides and antigens;UDP-N-acetylenolpyruvoylglucosamine reductase	-0.0196333	-0.0627	0.0256	0.145467	0.0921667	-0.00313333	0.137733	-0.132633	-0.0575667	0.024	0.84491	0.884258	0.961295	0.896733	0.992695	1	0.999999	1	1	0.999971
sll1568		Cell envelope; Surface structures;fibrillin	0.0539	-0.0008	0.144967	0.0729333	0.101033	0.0875667	0.0174	-0.1285	0.0288667	-0.0232	0.973993	0.876774	0.566273	0.924851	0.61404	1	1	1	1	1
slr1024		Cell envelope; Surface structures;fibrillin	0.141567	-0.0481	0.163633	-0.112667	0.0922333	0.0494333	0.1725	-0.022	-0.0932667	-0.118333	0.970969	0.902874	0.741681	0.68855	0.989355	1	1	1	1	0.999801
slr1962		Cell envelope; Surface structures;probable extracellular solute-binding protein	-0.335733	-0.500267	-0.5381	-0.167567	-0.317667	0.0190333	0.0313667	-0.0373	0.0984	-0.211833	0.4874	0.0823891	0.0279876	0.771714	0.0367299	1	1	1	1	0.91169
sll0169		Cellular processes; Cell division;cell division protein Ftn2 homolog	0.1052	0.1721	0.184967	0.260033	0.0599333	0.172033	0.276967	0.150733	0.0478	0.0533667	0.11964	0.103062	0.175069	0.365079	0.817472	1	0.970658	1	1	0.984351
sll1463	ftsH	Cellular processes; Cell division;cell division protein FtsH	0.281033	0.297467	0.4218	0.3338	0.299133	-0.134867	-0.110567	0.0628	0.185533	0.363333	0.081937	0.111269	0.0147527	0.0177452	0.0193662	1	1	1	1	0.612452
slr0228	ftsH	Cellular processes; Cell division;cell division protein FtsH	1.53273	1.546	1.08423	1.39723	1.20043	-0.1138	-0.2061	0.0796667	0.148233	-0.0478333	1.72394e-08	3.09443e-08	1.1652e-05	7.44654e-10	5.35586e-11	1	1	1	1	0.999997
slr1390	ftsH	Cellular processes; Cell division;cell division protein FtsH	0.606733	0.831233	0.6083	0.562533	0.298333	-0.0768	0.0215333	0.0438	0.0919667	0.150733	0.0267576	0.000643196	0.0142553	0.00609492	0.164836	1	1	1	1	0.986791
slr1604	ftsH	Cellular processes; Cell division;cell division protein FtsH	1.66257	1.55483	1.239	1.15643	1.11817	-0.2615	-0.2671	-0.151467	0.127233	-0.2508	6.10723e-10	5.594e-09	1.81257e-07	2.37042e-08	6.16403e-11	1	0.999955	1	1	0.965533
slr1267	ftsW	Cellular processes; Cell division;cell division protein FtsW	-0.0925333	0.0905667	-0.2464	0.1198	-0.158	0.100633	0.139033	-0.0590333	-0.0361333	-0.0114667	0.969491	0.981158	0.469342	0.979198	0.369992	1	1	1	1	0.930297
slr2102	ftsY	Cellular processes; Cell division;cell division protein FtsY	0.340033	0.6191	0.749633	0.750767	0.676533	-0.0153333	0.0271	0.2381	0.1909	0.541167	0.363375	0.0129793	0.000595605	4.57773e-05	6.57168e-06	1	1	1	1	0.171844
sll1633	ftsZ	Cellular processes; Cell division;cell division protein FtsZ	-0.0147667	-0.0922333	0.0961333	0.2283	0.0775	0.253733	0.1566	0.232667	0.0293667	0.0895333	0.985254	0.981752	0.961065	0.477983	0.974292	1	0.999997	1	1	0.999162
sll0202		Cellular processes; Cell division;glucose inhibited division protein	0.223733	0.369433	0.2988	0.1293	0.0958667	-0.0398333	-0.112567	0.0338	0.163	0.269933	0.801809	0.224619	0.318769	0.759818	0.951391	1	0.999996	1	1	0.766236
sll0204		Cellular processes; Cell division;glucose inhibited division protein	0.1264	0.301333	0.4642	0.370733	0.387333	0.0356333	-0.00136667	0.1956	0.1358	0.0924667	0.954997	0.446508	0.0219421	0.0611998	0.00140478	1	1	1	1	0.997436
slr0072	gidB	Cellular processes; Cell division;glucose inhibited division protein B	-0.359767	-0.490267	-0.249967	0.154267	0.153467	-0.0501333	-0.1012	0.0241667	-0.0754	0.445	0.12643	0.0164452	0.217344	0.683883	0.416693	1	1	1	1	0.10401
sll0288	minC	Cellular processes; Cell division;septum site-determining protein MinC	-0.438767	-0.757167	-0.6799	-0.665933	-0.4137	-0.0198	-0.124367	0.144267	-0.0866333	-0.0824667	0.119263	0.00323094	0.00247396	0.000138478	0.00372498	1	1	1	1	0.974555
sll0289	minD	Cellular processes; Cell division;septum site-determining protein MinD	-0.660733	-0.9011	-0.949567	-0.6276	-0.4299	0.243233	-0.0694	0.2253	0.0647667	0.000166667	0.00199435	3.73052e-05	2.22235e-06	0.000437869	0.00138471	1	1	1	1	0.999999
ssl0546	minE	Cellular processes; Cell division;septum site-determining protein MinE	-0.6909	-1.03507	-0.871333	-0.2317	-0.217767	-0.0358667	-0.437933	0.101433	-0.1289	0.0958667	0.00156714	7.65804e-06	3.71677e-05	0.108702	0.225142	1	0.930169	1	1	0.999245
slr1747		Cellular processes; Cell killing;cell death suppressor protein Lls1 homolog	0.609467	0.379	0.283533	0.283367	0.1567	-0.0729333	-0.0194333	-0.152867	-0.121267	-0.151167	0.0615475	0.651364	0.770862	0.772716	0.901876	1	1	1	1	0.998569
slr0950		Cellular processes; Cell killing;hemolysin-like protein	-0.473267	-0.189467	0.0971667	-0.2648	-0.4205	0.117267	-0.0281333	0.221367	-0.115933	0.114367	0.72894	0.979797	0.939871	0.917606	0.290785	1	1	1	1	0.999
sll0720		Cellular processes; Cell killing;RTX toxin activating protein homolog	-0.29775	0.73565	0.5492	-0.1222	-0.4396	0.73615	0.8057	0.7319	0.04585	-0.03185	0.970205	0.680816	0.776532	0.996977	0.731784	1	0.990449	0.999999	0.99999	0.999998
sll1181		Cellular processes; Cell killing;similar to hemolysin secretion protein	-0.0558667	-0.312167	-0.222667	-0.114633	-0.0405	-0.0361	0.207367	-0.1621	-0.126467	0.0733667	0.983862	0.358278	0.53389	0.881727	0.997584	1	0.999996	1	1	0.999856
slr2075	groES	Cellular processes; Chaperones;10kD chaperonin	-1.87367	-3.24993	-2.93917	-1.63137	-0.9507	-0.0939	-0.472533	0.0314333	-0.212967	0.00856667	8.55556e-07	1.21163e-12	1.33455e-12	2.23338e-07	5.00557e-05	1	0.999882	1	1	1
sll1514	hspA	Cellular processes; Chaperones;16.6 kDa small heat shock protein, molecular chaperone	0.835667	1.3971	2.12867	1.4092	0.9875	-0.8601	0.254067	0.1531	-0.133667	-0.448	0.689582	0.112214	0.000471298	0.01822	0.027758	1	1	1	1	0.998441
sll1988	hsp33	Cellular processes; Chaperones;33 kDa chaperonin	0.1853	0.213767	0.0553667	0.2408	0.289933	0.00143333	-0.0791	0.149067	0.112367	0.131467	0.857635	0.7444	0.612222	0.444741	0.0398092	1	1	1	1	0.997094
sll0416	groEL-2	Cellular processes; Chaperones;60 kDa chaperonin 2, GroEL2, molecular chaperone	-1.67347	-2.74727	-2.7026	-1.37713	-0.757633	-0.0202	-0.2247	0.328133	-0.031	0.0160333	3.12634e-09	2.12844e-15	1.97899e-16	1.42614e-09	3.87497e-06	1	0.999996	1	1	1
slr2076	groEL1	Cellular processes; Chaperones;60kD chaperonin	-1.98753	-3.25707	-2.99207	-1.71533	-1.00707	-0.0861333	-0.442033	0.1277	-0.2334	-0.0574667	9.60125e-08	2.55322e-13	1.76756e-13	2.18226e-08	8.07769e-06	1	0.999996	1	1	0.999973
sll0897	dnaJ	Cellular processes; Chaperones;DnaJ protein, heat shock protein 40, molecular chaperone	-0.160067	-0.289533	-0.0058	-0.0100667	0.160167	0.134233	-0.2074	0.348967	0.183667	0.280333	0.809677	0.632938	0.97338	0.927285	0.809284	1	1	1	1	0.912088
sll1933	dnaJ	Cellular processes; Chaperones;DnaJ protein, heat shock protein 40, molecular chaperone	-0.0126	-0.0073	0.335933	0.201733	0.3234	-0.00713333	0.0787333	0.1285	0.102267	0.224433	0.992876	0.996615	0.474004	0.82555	0.117908	1	1	1	1	0.95767
slr0093	dnaJ	Cellular processes; Chaperones;DnaJ protein, heat shock protein 40, molecular chaperone	0.178033	0.376533	0.0894	0.253333	0.1933	-0.190267	-0.0816667	-0.0324667	0.0500333	-0.171367	0.95647	0.42884	0.978855	0.732282	0.458442	1	1	1	1	0.989547
sll1666		Cellular processes; Chaperones;DnaJ-like protein	0.5917	0.602467	0.4805	0.422167	0.201133	0.0830667	0.161933	0.173067	0.195833	0.1245	0.000632746	0.00112325	0.00614865	0.007973	0.188705	1	0.99999	1	1	0.998129
sll1932	dnaK	Cellular processes; Chaperones;DnaK protein	-0.219733	-0.2202	-0.0333667	0.00726667	0.0777333	-0.033	-0.2039	0.101467	0.0115	0.256833	0.733125	0.599556	0.837016	0.999528	0.941482	1	0.997491	1	1	0.787373
sll0058	dnaK1	Cellular processes; Chaperones;DnaK protein 1, heat shock protein 70, molecular chaperone	-0.1683	-0.136167	-0.467233	0.163033	-0.0531333	0.0420333	0.0700667	-0.111867	0.0741333	-0.0697	0.838018	0.951374	0.0404799	0.971761	0.972983	1	1	1	1	0.999979
sll0170	dnaK2	Cellular processes; Chaperones;DnaK protein 2, heat shock protein 70, molecular chaperone	-0.437733	-0.163333	0.731067	0.0334	0.422833	0.0417333	0.0979	0.1534	0.0479333	0.0770667	0.290352	0.872776	0.0171303	0.984852	0.0374508	1	1	1	1	0.97712
sll0057	grpE	Cellular processes; Chaperones;heat shock protein GrpE	0.0149667	-0.201667	-0.0725	-0.155267	0.141833	0.1944	-0.0746	0.300333	0.317833	0.257133	0.993014	0.8886	0.965387	0.949275	0.920897	1	1	1	1	0.961684
sll0430	htpG	Cellular processes; Chaperones;HtpG, heat shock protein 90, molecular chaperone	-1.0554	-1.58593	-0.9105	-1.015	-0.467933	0.0336667	-0.188167	0.0246	-0.1092	-0.0233	6.01189e-06	1.47302e-09	4.39085e-05	2.10581e-07	0.00137564	1	0.999999	1	1	0.999998
sll1384		Cellular processes; Chaperones;similar to DnaJ protein	-0.1918	0.3432	0.635767	0.5491	0.444967	-0.319067	-0.0380667	-0.4997	-0.383533	0.340567	0.881095	0.626343	0.0132846	0.0176858	0.00829016	1	1	1	1	0.806732
slr0086		Cellular processes; Chaperones;similar to DnaK protein	-0.482833	-0.6603	-0.831833	-0.297467	-0.3816	-0.0387667	-0.168467	-0.0345	-0.0258333	-0.0396	0.0748217	0.00326258	0.000139886	0.159919	0.0143461	1	1	1	1	0.9995
slr0162	pilC	Cellular processes; Chemotaxis;a part of pilC, pilin biogenesis protein, required for twitching motility	0.468367	0.735033	0.813067	0.760667	0.499833	0.0724	0.431033	-0.171433	0.1234	-0.183267	0.279799	0.0150504	0.00137036	0.000566031	0.00310705	1	0.976985	1	1	0.997001
slr0163	pilC'	Cellular processes; Chemotaxis;a part of pilC, pilin biogenesis protein, required for twitching motility	0.173967	0.299467	0.297333	0.408867	0.2456	0.0736667	0.2608	-0.147767	0.120533	-0.198833	0.857377	0.481907	0.319993	0.0255422	0.0979353	1	0.999036	1	1	0.921478
sll1294		Cellular processes; Chemotaxis;methyl-accepting chemotaxis protein	-0.2303	-0.334833	-0.142333	-0.0596	-0.0399333	0.0389333	0.296167	0.00483333	-0.0141667	-0.00813333	0.795175	0.413992	0.893326	0.995274	0.983254	1	0.949842	1	1	1
sll0042	pixJ2, pisJ2	Cellular processes; Chemotaxis;methyl-accepting chemotaxis protein for positive phototaxis	0.135233	0.119467	0.281533	0.3068	0.314967	-0.0970667	0.0774333	-0.117067	0.0526667	0.138767	0.989036	0.989291	0.496183	0.177996	0.0156415	1	1	1	1	0.999336
slr1044	ctr1	Cellular processes; Chemotaxis;methyl-accepting chemotaxis protein, required for the biogenesis of thick pilli	-0.3692	-0.416367	-0.388533	-0.0055	-0.0520333	0.0319	-0.092	-0.0231667	0.0237667	0.224033	0.0782491	0.0369692	0.0127425	0.997419	0.993993	1	1	1	1	0.781949
sll0041	pixJ1, pisJ1, taxD1	Cellular processes; Chemotaxis;phytochrome-like photoreceptor protein for positive phototaxis; homologous to methyl-accepting chemotaxis protein	0.286067	0.131433	0.4134	0.463867	0.338533	-0.129667	0.0916	0.0102333	0.0156	0.283733	0.821979	0.917874	0.375383	0.125516	0.0740428	1	1	1	1	0.965567
sll1694	pilA1	Cellular processes; Chemotaxis;pilin polypeptide PilA1	2.65737	2.73777	2.84857	1.60313	1.12553	0.439933	1.27983	-0.2564	0.727533	0.489967	5.51395e-05	9.03761e-05	7.10047e-06	0.00785013	0.0126663	1	0.904116	1	1	0.998264
sll1695	pilA2	Cellular processes; Chemotaxis;pilin polypeptide PilA2	2.27983	1.94843	2.5619	0.667833	0.8493	0.505333	1.01173	0.0276333	0.4971	0.874567	0.00196311	0.0223637	0.000190006	0.789901	0.192098	1	0.99789	1	1	0.893064
sll0040	pixI, pisI	Cellular processes; Chemotaxis;positive phototaxis protein, homologous to chemotaxis protein CheW	0.696267	0.701167	0.782367	0.4985	0.505367	-0.0701333	0.1081	0.0672667	0.0517667	0.419767	0.014893	0.0226428	0.00191419	0.0517413	0.00249964	1	1	1	1	0.40892
slr1274	pilM	Cellular processes; Chemotaxis;probable fimbrial assembly protein PilM, required for motility	-0.1985	-0.250467	-0.0879333	0.0822	0.0435333	0.114533	0.503633	-0.0842	-0.038	0.141133	0.968809	0.825655	0.916644	0.993478	0.996691	1	0.952526	1	1	0.999918
slr1043	cheW	Cellular processes; Chemotaxis;similar to chemotaxis protein CheW	0.144133	0.0550333	0.0619667	-0.178533	0.0376667	0.0790667	-0.0125	0.0228	-0.0348333	0.0627667	0.891847	0.887956	0.289829	0.22092	0.273346	1	1	1	1	0.999851
sll1533	pilT2	Cellular processes; Chemotaxis;twitching mobility protein	0.0666667	0.5938	0.837767	0.381067	0.3695	-0.0505333	0.427333	-0.1184	0.1642	0.248867	0.999864	0.299419	0.0147632	0.596969	0.251296	1	0.999849	1	1	0.996141
slr0161	pilT1	Cellular processes; Chemotaxis;twitching motility protein PilT	0.3667	0.915033	0.7566	0.7771	0.256633	-0.0763667	0.386467	-0.350567	0.0364	-0.229867	0.377426	0.000113862	0.000660319	5.78452e-05	0.282773	1	0.975488	1	1	0.840468
slr1929	pilA6	Cellular processes; Chemotaxis;type 4 pilin-like protein	-0.117567	0.1883	0.157833	0.0966667	-0.0844667	0.0339333	-0.235833	-0.204167	-0.3322	-0.1296	0.995389	0.907813	0.933565	0.881056	0.888189	1	0.999993	1	0.999613	0.994596
slr1120		Cellular processes; Chemotaxis;type 4 prepilin-like proteins leader peptide processing enzyme	0.0083	-0.0081	-0.162767	0.138767	-0.0614333	-0.184633	-0.0096	-0.0117	-0.0240667	-0.1191	0.965272	0.907724	0.886974	0.909092	0.459212	1	1	1	1	0.999952
sll1107		Cellular processes; Chemotaxis;type IV pilus biogenesis protein PilI homolog	-0.0803333	-0.119833	-0.2494	-0.135333	-0.194767	-0.0110333	0.0173333	-0.0294667	0.0240667	-0.140067	0.937571	0.793619	0.266365	0.756364	0.197218	1	1	1	1	0.96055
ssr2784		Cellular processes; Detoxification;antitoxin ChpI homolog	0.131	0.0707667	0.259867	0.0607333	0.210967	0.159933	-0.196367	-0.0436	-0.0766667	-0.1201	0.995135	0.995659	0.668882	0.99885	0.707577	1	1	1	1	0.995781
sll1987	cpx, katG	Cellular processes; Detoxification;catalase peroxidase	-0.0593333	-0.3529	-0.670633	-0.1869	-0.309033	-0.0843	-0.0516	-0.3836	-0.0852	-0.202067	0.997908	0.387689	0.00111589	0.626376	0.0440175	1	1	1	1	0.982133
slr1516	sodB	Cellular processes; Detoxification;superoxide dismutase	0.0429667	0.0924333	0.639833	-0.2967	0.4024	0.0595333	0.00236667	0.1651	0.2616	0.207767	0.948391	0.928587	0.118653	0.833819	0.245323	1	1	1	1	0.999259
sll1980	trxA	Cellular processes; Detoxification;thiol:disulfide interchange protein TrxA	0.315133	0.434133	0.4136	-0.0505	-0.00986667	0.0554	-0.0265333	0.173533	0.188167	0.180867	0.745192	0.409895	0.31955	0.997809	0.965813	1	1	1	1	0.998924
sll1615		Cellular processes; Detoxification;thiophen and furan oxidation protein	-0.121467	-0.228633	-0.156067	0.0190667	0.0354667	-0.103767	-0.00653333	-0.00943333	0.0514333	-0.182933	0.390186	0.21638	0.247539	0.360306	0.925658	1	1	1	1	0.967222
sll0755	tpx, ycf42	Cellular processes; Detoxification;thioredoxin peroxidase	0.217267	0.154167	0.3228	0.1582	0.193667	-0.022	0.0503333	-0.0560333	-0.0784667	-0.0132	0.776488	0.883026	0.275374	0.788085	0.403256	1	1	1	1	0.999804
sll0716		Cellular processes; Protein and peptide secretion;leader peptidase I (signal peptidase I)	-0.1968	-0.513933	-0.345533	-0.0737667	-0.0227	-0.235667	0.0324667	0.116167	0.129567	0.427633	0.88991	0.0565508	0.264993	0.998044	0.972114	1	1	1	1	0.325635
slr1377		Cellular processes; Protein and peptide secretion;leader peptidase I (signal peptidase I)	0.161767	0.187567	0.746133	0.400867	0.578133	0.0985	0.000533333	0.207433	0.0722667	0.258567	0.973765	0.939107	0.00633681	0.247718	0.000607603	1	1	1	1	0.981136
slr1366		Cellular processes; Protein and peptide secretion;lipoprotein signal peptidase (signal peptidase II)	0.00893333	-0.196033	0.3434	0.137733	0.298767	0.0288	0.0241	0.0177	-0.0558333	0.5169	0.998894	0.843759	0.202488	0.847646	0.0357858	1	1	1	1	0.0626854
slr1277		Cellular processes; Protein and peptide secretion;pilus assembly protein homologous to general secretion pathway protein D	-0.3792	-0.8049	-0.609333	-0.401	-0.2305	0.111367	0.354267	-0.3387	-0.135367	-0.161933	0.702803	0.0194869	0.0790148	0.379614	0.690277	1	0.999995	1	1	0.999116
slr0063	pilB1	Cellular processes; Protein and peptide secretion;pilus biogenesis protein homologous to general secretion pathway protein E	0.1794	0.436433	0.1377	0.8455	0.248967	-0.0987	0.00573333	-0.1519	0.0647	0.00346667	0.964202	0.2501	0.881032	1.16149e-05	0.252676	1	1	1	1	1
sll0616	secA	Cellular processes; Protein and peptide secretion;preprotein translocase SecA subunit	0.0976333	0.2024	0.2997	0.298533	0.235933	0.0417667	-0.0585667	0.0362	0.0563667	-0.0760667	0.986867	0.813964	0.327388	0.225677	0.110858	1	1	1	1	0.999867
ssl3335	secE	Cellular processes; Protein and peptide secretion;preprotein translocase SecE subunit	0.504267	0.380767	0.889	0.4767	0.6375	0.111967	0.019	-0.0605667	-0.2406	0.329433	0.0410701	0.287384	7.36882e-06	0.0101432	1.51296e-06	1	1	1	1	0.658134
ssr3307	secG, ycf47	Cellular processes; Protein and peptide secretion;preprotein translocase SecG subunit	-0.02495	0.2254	0.6124	0.20555	0.36505	-0.0519	0.0915	-0.1625	-0.04585	0.06985	0.99888	0.405047	0.000249805	0.328103	0.00082973	1	1	0.999999	0.99999	0.998468
sll1814	secY	Cellular processes; Protein and peptide secretion;preprotein translocase SecY subunit	-0.328267	-0.262533	-0.287933	-0.130067	-0.1173	0.102967	-0.2692	0.313567	0.0915	0.332533	0.268875	0.339656	0.242543	0.893838	0.739045	1	0.987995	1	1	0.402287
slr0079		Cellular processes; Protein and peptide secretion;probable general secretion pathway protein E	0.939067	0.857433	1.1074	0.4246	0.463067	0.2801	0.538833	-0.0507667	0.2458	0.666867	0.0120742	0.0491797	0.000787224	0.556657	0.0819718	1	0.987881	1	1	0.372645
slr0774	secD	Cellular processes; Protein and peptide secretion;protein-export membrane protein SecD	-0.437433	-0.4839	-0.575967	-0.287767	-0.227	-0.000833333	-0.193367	0.155767	0.0783667	0.260267	0.0475678	0.0147415	0.00247992	0.0441191	0.0535834	1	1	1	1	0.834942
slr0775	secF	Cellular processes; Protein and peptide secretion;protein-export membrane protein SecF	-0.358467	-0.400433	-0.2573	-0.0522	-0.0775333	-0.0232333	-0.0653333	0.0281667	0.0039	0.300533	0.0213923	0.0193019	0.239512	0.939493	0.731064	1	1	1	1	0.580491
sll0194	ycf43	Cellular processes; Protein and peptide secretion;putative sec-independent protein translocase	0.0802	0.535533	0.4564	0.327733	-0.0313667	0.0635	-0.0098	0.0692667	0.187433	-0.167133	0.99434	0.0204385	0.0296828	0.232886	0.989543	1	1	1	1	0.992143
slr1531	ffh	Cellular processes; Protein and peptide secretion;signal recognition particle protein	-0.199167	-0.319933	0.0315	0.103767	0.122567	-0.0662333	-0.0915333	0.0812667	0.0998667	0.188733	0.821644	0.307854	0.986554	0.83302	0.831774	1	1	1	1	0.943494
sll0533		Cellular processes; Protein and peptide secretion;trigger factor	-0.606667	-1.07523	-0.521933	-0.5618	-0.217667	0.0474667	-0.411533	0.429167	0.0995333	0.440667	0.00694496	4.76952e-06	0.0203265	0.00245321	0.350102	1	0.961559	1	1	0.348063
sll1929	comE	Cellular processes; Transformation;competence protein ComE	-0.0181333	0.2465	0.1571	0.0327667	-0.266033	0.1534	0.177533	0.0297333	0.0125	-0.100167	0.937969	0.785944	0.956247	0.998205	0.42565	1	1	1	1	0.999987
slr0904	comM	Cellular processes; Transformation;competence protein ComM homolog	-0.0534333	0.120733	0.1354	-0.164167	-0.152267	0.0431	0.0836333	0.01	-0.0753667	-0.0861	0.988776	0.987902	0.983684	0.69398	0.674746	1	1	1	1	0.999967
slr0427		Cellular processes; Transformation;putative competence-damage protein	0.0491667	-0.354633	-0.291533	-0.373033	0.0323667	-0.3083	-0.346533	0.3222	0.0102	0.0952	0.996059	0.542025	0.760264	0.176213	0.997031	1	0.99684	1	1	0.99999
ssl2922	vapB	Cellular processes; Transformation;similar to virulence-associated protein VapB	-0.4073	-0.7148	-0.2351	-0.2604	-0.1231	0.0498	-0.0785	-0.1429	-0.1195	-0.2678	0.445211	0.10497	0.661388	0.627428	0.803728	0.999925	0.999706	0.999373	0.997772	0.835659
sml0009		Cellular processes; Transformation;similar to virulence-associated protein VapC	-0.4113	-0.6807	-0.397	-0.3762	-0.3132	-0.017	-0.1557	-0.2677	-0.1956	-0.0424	0.0629934	0.0046322	0.0600464	0.0438309	0.0236809	0.999925	0.999706	0.999373	0.997772	0.998544
ssl2923	vapC	Cellular processes; Transformation;similar to virulence-associated protein VapC	-0.45515	-0.45695	-0.25155	-0.23565	-0.16805	0.11695	-0.0998	-0.0747	-0.0841	-0.26075	0.208089	0.237505	0.634454	0.697496	0.718245	1	1	0.999999	0.99999	0.885853
slr0488		Cellular processes; Transformation;virulence factor MviN homolog.	0.0680333	-0.0270667	-0.1889	0.0514667	-0.0642	-0.203867	-0.0735	-0.125233	-0.144367	-0.126133	0.996873	0.99985	0.906066	0.994723	0.981836	1	1	1	1	0.986534
sll0220	glmS	Central intermediary metabolism; Amino sugars;L-glutamine:D-fructose-6-P amidotransferase	-0.125633	-0.193467	-0.508933	-0.344267	-0.4035	-0.0792667	-0.253267	-0.1466	-0.0008	-0.310833	0.973228	0.802981	0.0161369	0.0899107	0.00327437	1	0.999504	1	1	0.605857
sll1639	ureD	Central intermediary metabolism; Other;urease accessory protein D	0.0325667	0.0816	0.1649	0.0885	0.1984	0.0656	0.0507	0.102	0.1492	0.1277	0.999066	0.990774	0.925136	0.989064	0.458521	1	1	1	1	0.996677
slr1219	ureE	Central intermediary metabolism; Other;urease accessory protein E	0.057	-0.256033	-0.00536667	-0.424467	-0.0684333	-0.0038	0.0300667	0.0895	-0.0339	0.0689	0.975397	0.241908	0.999468	0.003824	0.93835	1	1	1	1	0.968858
slr1899	ureF	Central intermediary metabolism; Other;urease accessory protein F	-0.0583667	-0.150267	0.0478	-0.1089	0.1856	0.2038	-0.0216	0.148367	0.0366333	0.4623	0.999565	0.902292	0.998052	0.969731	0.487031	1	1	1	1	0.253741
sll0643	ureG	Central intermediary metabolism; Other;urease accessory protein G	0.0992	0.1951	-0.136533	-0.1639	-0.138667	0.0512667	-0.1537	0.1242	0.0363667	-0.3951	0.993878	0.894755	0.949187	0.937698	0.876778	1	1	1	1	0.397323
sll1750	ureC	Central intermediary metabolism; Other;urease alpha subunit	-0.189067	-0.0635	-0.1643	0.180067	0.0244667	0.0533	-0.00726667	-0.0849333	0.0325667	-0.0804667	0.919026	0.959857	0.817341	0.784524	0.795304	1	1	1	1	0.9892
sll0420	ureB	Central intermediary metabolism; Other;urease beta subunit	0.0624333	0.201067	-0.1178	-0.0971	-0.0880667	0.2414	-0.108067	0.211667	0.1402	-0.116967	0.999243	0.916313	0.948087	0.989515	0.9884	1	1	1	1	0.999744
slr1256	ureA	Central intermediary metabolism; Other;urease gamma subunit	0.1659	0.0492333	-0.0500333	0.0063	0.103867	0.0344	-0.115033	0.0657333	0.0156333	-0.258	0.863438	0.997035	0.904607	0.998268	0.774682	1	1	1	1	0.919548
sll1546	ppx	Central intermediary metabolism; Phosphorus compounds;exopolyphosphatase	-0.1259	-0.113767	-0.341633	0.0287667	-0.0576333	-0.0709333	-0.0525333	-0.198433	0.0558333	0.0441667	0.937843	0.972025	0.132061	0.933472	0.965562	1	1	1	1	0.999999
sll0290	ppk	Central intermediary metabolism; Phosphorus compounds;polyphosphate kinase	0.0692	0.0276333	0.0338	0.2354	0.0634667	-0.143533	-0.037	-0.1033	0.176733	0.0642667	0.996732	0.997095	0.995591	0.618169	0.990453	1	1	1	1	0.999951
slr1622	ppa	Central intermediary metabolism; Phosphorus compounds;soluble inorganic pyrophosphatase	-1.10933	-1.67933	-1.40213	-0.864567	-0.626267	-0.1878	-0.453067	-0.0956667	-0.0746333	-0.279433	6.93118e-08	1.81438e-12	2.49176e-11	3.0203e-07	8.92116e-07	1	0.78097	1	1	0.725882
sll0158	glgB	Central intermediary metabolism; Polysaccharides and glycoproteins;1,4-alpha-glucan branching enzyme	-0.515367	-0.591433	-0.5037	-0.5101	-0.313167	0.0536333	-0.425467	0.169867	0.0806667	-0.155567	0.0812207	0.0387284	0.0549207	0.0172246	0.0775006	1	0.94323	1	1	0.978116
sll1676		Central intermediary metabolism; Polysaccharides and glycoproteins;4-alpha-glucanotransferase	-0.693767	-1.02787	-1.03023	-0.7162	-0.609233	-0.1315	-0.3388	0.314067	0.2337	0.739433	0.0208175	0.000297807	5.1879e-05	0.00186549	0.000286038	1	0.999965	1	1	0.0606364
sll1540		Central intermediary metabolism; Polysaccharides and glycoproteins;dolichyl-phosphate-mannose synthase	-0.158967	-0.0359667	0.140733	-0.0126667	-0.0407	0.117633	-0.0504333	0.245833	0.0607	0.0622	0.981964	0.992399	0.859955	0.999143	0.977732	1	1	1	1	0.99997
slr1176		Central intermediary metabolism; Polysaccharides and glycoproteins;glucose-1-phosphate adenylyltransferase	-0.852067	-1.15923	-1.20423	-0.677133	-0.6469	-0.172067	-0.1732	-0.289333	-0.217133	-0.361767	0.000189279	1.82753e-06	9.49428e-08	0.000374074	6.90433e-06	1	1	1	1	0.606932
sll1566	ggpS	Central intermediary metabolism; Polysaccharides and glycoproteins;glucosylglycerolphosphate synthase	0.0634	0.0777333	0.420767	0.527267	0.414	-0.0137667	-0.1068	0.185433	0.121067	0.0286333	0.999872	0.998191	0.327356	0.0538461	0.0400827	1	1	1	1	0.999995
sll1393	glgA	Central intermediary metabolism; Polysaccharides and glycoproteins;glycogen (starch) synthase	-0.3049	-0.422633	-0.544633	-0.387733	-0.2078	-0.0537333	-0.336067	-0.0180333	0.143867	0.0626333	0.534949	0.180335	0.0118673	0.0822822	0.405875	1	0.983275	1	1	0.999929
slr0237		Central intermediary metabolism; Polysaccharides and glycoproteins;glycogen operon protein GlgX homolog	-0.2738	-0.441867	-0.450967	-0.357767	-0.1248	-0.0152333	-0.1162	0.109267	0.172067	0.296167	0.661463	0.139024	0.0813458	0.109086	0.857988	1	1	1	1	0.772997
sll1356		Central intermediary metabolism; Polysaccharides and glycoproteins;glycogen phosphorylase	0.2166	0.514733	0.611133	0.373067	0.149967	-0.109433	0.2962	-0.192267	0.125567	0.0363	0.973716	0.491394	0.122887	0.679291	0.919389	1	0.999125	1	1	0.999429
slr1367		Central intermediary metabolism; Polysaccharides and glycoproteins;glycogen phosphorylase	-0.600067	-0.833967	-0.850833	-0.9089	-0.6447	-0.00833333	-0.108533	0.207433	0.0661	0.3376	0.0075654	0.000186415	2.63707e-05	3.22559e-07	1.64403e-06	1	1	1	1	0.604199
sll0945	glgA	Central intermediary metabolism; Polysaccharides and glycoproteins;glycogen synthase	-0.839267	-0.929233	-0.988867	-0.5991	-0.5656	-0.160667	-0.413833	-0.0587	-0.0586	-0.143433	2.69428e-05	9.81285e-06	3.94203e-07	0.000419897	8.48738e-06	1	0.902564	1	1	0.99272
slr1857		Central intermediary metabolism; Polysaccharides and glycoproteins;isoamylase	-0.8964	-0.906233	-1.04997	-1.13817	-0.991633	-0.0129333	0.156633	-0.124333	-0.114933	0.0898667	6.14903e-06	1.01801e-05	6.51494e-08	1.35491e-10	4.04075e-12	1	1	1	1	0.999884
sll0842		Central intermediary metabolism; Polysaccharides and glycoproteins;neopullulanase	0.0278	-0.0211	-0.04	-0.0171333	-0.0453	-0.0102667	-0.0749	0.0343	0.0347	-0.0102333	0.999779	0.999892	0.984758	0.991157	0.99875	1	1	1	1	0.99993
sll0726		Central intermediary metabolism; Polysaccharides and glycoproteins;phosphoglucomutase	-0.4869	-0.708	-0.794733	-0.403933	-0.261167	0.0361	-0.17	0.0935	0.132	0.00213333	0.0374932	0.00118491	3.56512e-05	0.0590422	0.126872	1	1	1	1	0.999998
slr1334		Central intermediary metabolism; Polysaccharides and glycoproteins;phosphoglucomutase/phosphomannomutase	-0.346367	-0.365367	-0.4378	-0.147467	-0.235667	-0.0199	-0.0521	0.0347333	0.112767	-0.4003	0.123415	0.119308	0.0132424	0.0703139	0.0372463	1	1	1	1	0.305935
slr1830	phaC	Central intermediary metabolism; Polysaccharides and glycoproteins;poly(3-hydroxyalkanoate) synthase	0.596267	0.6529	0.3333	0.7194	0.3632	0.0402667	0.162467	0.0137667	0.1223	-0.0381	0.0022465	0.00134811	0.208353	5.22056e-06	0.00308193	1	1	1	1	0.999999
slr0897		Central intermediary metabolism; Polysaccharides and glycoproteins;probable endoglucanase	0.1559	0.0852667	0.0811	0.164467	-0.0266667	-0.209167	-0.051	-0.0532667	-0.0211	-0.0180333	0.995687	0.974228	0.995074	0.995851	0.972247	1	1	1	1	0.999613
slr0820		Central intermediary metabolism; Polysaccharides and glycoproteins;probable glycosyltransferase	-0.132633	0.0555	0.459	-0.2063	-0.2372	0.2055	0.0959	0.0177667	0.073	0.298033	0.438069	0.0372435	0.0211737	0.191317	0.266586	1	1	1	1	0.810182
slr1943		Central intermediary metabolism; Polysaccharides and glycoproteins;probable glycosyltransferase	-0.183133	-0.0888333	-0.109167	-0.0618333	-0.0777333	0.107967	-0.0320333	0.0987333	-0.0452	-0.0334667	0.542976	0.400267	0.299994	0.973457	0.956028	1	1	1	1	0.99999
slr0323		Central intermediary metabolism; Polysaccharides and glycoproteins;putative alpha-mannosidase	-0.172267	-0.222733	0.103933	0.0846	0.189433	-0.0291667	-0.0110667	-0.152933	-0.213033	0.096	0.13376	0.0565889	0.877496	0.535931	0.352976	1	1	1	1	0.984568
slr0518		Central intermediary metabolism; Polysaccharides and glycoproteins;similar to alpha-L-arabinofuranosidase B	0.6786	1.31577	0.940133	0.439467	0.4089	-0.1395	-0.0507667	-0.07	-0.147767	-0.230633	0.0029519	3.34302e-08	7.37169e-06	0.0516274	0.00461514	1	1	1	1	0.942272
slr1803		DNA replication, restriction, modification, recombination, and repair;;adenine-specific DNA metylase	-0.250633	-0.4058	0.508967	-0.0438333	0.263467	-0.0649667	0.0279333	0.1067	-0.121267	0.6708	0.920443	0.398706	0.119052	0.997094	0.436635	1	1	1	1	0.113607
slr1536	recQ	DNA replication, restriction, modification, recombination, and repair;;ATP-dependent DNA helicase RecQ	-0.5524	-0.617367	-0.4082	-0.371	-0.290667	0.0334333	0.195133	0.0744	0.242233	0.3271	0.0270453	0.0212563	0.0766009	0.263284	0.138877	1	0.999452	1	1	0.844542
sll1143	pcrA	DNA replication, restriction, modification, recombination, and repair;;ATP-dependent helicase PcrA	0.0514333	0.0480667	0.323367	0.1157	0.275567	0.0323	0.043	-0.0120333	-0.00583333	0.2132	0.981699	0.754191	0.0921207	0.714765	0.0216088	1	1	1	1	0.880233
sll1629		DNA replication, restriction, modification, recombination, and repair;;bacterial cryptochrome	-0.228067	-0.318067	0.2275	-0.084	0.0599	-0.0188	-0.0955333	0.115433	-0.0857333	0.114067	0.937174	0.514913	0.643085	0.993897	0.969617	1	1	1	1	0.999944
sll0848	dnaA	DNA replication, restriction, modification, recombination, and repair;;chromosomal replication initiator protein DnaA	0.263433	0.1464	0.2996	0.246767	0.2299	0.0826667	-0.00616667	0.237933	-0.027	0.211467	0.573959	0.77071	0.430942	0.208133	0.142685	1	1	1	1	0.787726
slr1597		DNA replication, restriction, modification, recombination, and repair;;chromosome partitioning ATPase, ParA family	-0.0531	0.1111	-0.188433	-0.0294667	-0.0666	0.0329	-0.1706	0.0209	-0.131067	-0.231533	0.993225	0.984249	0.855072	0.974619	0.989037	1	1	1	1	0.943621
slr0929		DNA replication, restriction, modification, recombination, and repair;;chromosome partitioning protein, ParA family	0.650367	0.7588	0.570667	0.529767	0.472733	0.0835667	0.0168	0.210567	-0.0105333	0.0141667	0.00057589	0.000121364	0.00217301	0.000957733	6.31272e-05	1	1	1	1	0.999995
slr0214		DNA replication, restriction, modification, recombination, and repair;;cytosine-specific methyltransferase(5'-CGATCG-3')	-0.342467	-0.0906	-0.1665	-0.211167	0.0244667	0.0895333	-0.105833	0.192767	-0.0821333	0.260533	0.741524	0.993352	0.506447	0.880859	0.997366	1	0.999471	1	1	0.918049
sll1941	gyrA	DNA replication, restriction, modification, recombination, and repair;;DNA gyrase A subunit	-0.783567	-1.17807	-1.18443	-0.583467	-0.504767	-0.144933	-0.372533	-0.115333	-0.234033	-0.114367	0.00245832	1.10995e-05	1.02382e-06	0.0107816	0.00169052	1	0.950957	1	1	0.999374
sll2005	gyrB	DNA replication, restriction, modification, recombination, and repair;;DNA gyrase B subunit [Contains: Ssp gyrB intein]	-0.266067	-0.217933	0.0678333	0.0881667	0.144367	-0.112433	-0.194267	-0.255433	-0.1303	-0.152967	0.740625	0.837672	0.988713	0.910313	0.716933	1	1	1	1	0.986201
slr0417	gyrA	DNA replication, restriction, modification, recombination, and repair;;DNA gyrase subunit A	-0.0885	-0.0690667	0.0287	-0.211833	0.0358667	-0.149467	-0.2137	0.0397	0.118667	0.222967	0.998748	0.996197	0.956759	0.562949	0.916026	1	0.999452	1	1	0.966135
sll1209	lig	DNA replication, restriction, modification, recombination, and repair;;DNA ligase	-0.0539333	-0.0824667	-0.00703333	-0.292033	-0.0303333	0.0808667	0.0214333	0.1345	0.119733	0.1016	0.999563	0.980308	0.871877	0.399074	0.977266	1	1	1	1	0.999351
sll1165		DNA replication, restriction, modification, recombination, and repair;;DNA mismatch repair protein	-0.443367	-0.341133	0.126033	-0.0816667	-0.1259	0.0607667	0.116033	0.235933	0.0438	0.2888	0.29469	0.151438	0.179781	0.802158	0.896153	1	1	1	1	0.894574
slr1199	mutL	DNA replication, restriction, modification, recombination, and repair;;DNA mismatch repair protein MutL	-0.0222	0.0692	0.207167	0.149467	-0.0478667	-0.1196	-0.0191	-0.0887	-0.1287	0.0359333	0.933425	0.818569	0.953153	0.944129	0.987575	1	1	1	1	0.920106
sll1772	mutS	DNA replication, restriction, modification, recombination, and repair;;DNA mismatch repair protein MutS	-0.1124	-0.265167	0.1946	-0.0278333	0.428633	0.078	-0.104933	0.302	0.0555667	0.5961	0.995124	0.925821	0.884118	0.986827	0.252213	1	1	1	1	0.657026
slr0854	phrA	DNA replication, restriction, modification, recombination, and repair;;DNA photolyase	0.292833	0.5269	0.4024	0.4303	0.345133	-0.0634667	-0.0346667	0.0115333	0.0845	0.0229	0.552289	0.0516449	0.165372	0.057985	0.0249598	1	1	1	1	0.999998
slr0707	polA	DNA replication, restriction, modification, recombination, and repair;;DNA polymerase I	-0.2192	0.0436333	0.120133	-0.162167	-0.1643	0.116633	0.022	-0.0222333	-0.1951	-0.186267	0.940257	0.998368	0.683436	0.931831	0.828876	1	1	1	1	0.985934
sll1572	dnaE	DNA replication, restriction, modification, recombination, and repair;;DNA polymerase III alpha subunit [Contains: Ssp dnaE intein]	0.309367	0.166433	0.407267	0.343967	0.2747	0.134333	0.186367	-0.1752	-0.0251	0.248667	0.772827	0.961174	0.270353	0.310291	0.264904	1	1	1	1	0.978076
slr0603	dnaE	DNA replication, restriction, modification, recombination, and repair;;DNA polymerase III alpha subunit [Contains: Ssp dnaE intein]	0.228967	0.2352	0.4717	0.364267	0.4227	-0.0346667	0.0370667	-0.200533	-0.0866667	-0.152033	0.929765	0.887755	0.0975935	0.453087	0.0140483	1	1	1	1	0.998607
slr0965	dnaN	DNA replication, restriction, modification, recombination, and repair;;DNA polymerase III beta subunit	-0.6995	-0.887333	-0.7853	-0.665133	-0.463633	-0.0822333	-0.4107	0.334467	0.0935	0.366933	0.00298375	0.000242774	0.000328982	0.000550554	0.00141397	1	0.940985	1	1	0.614058
slr0446	dnaX	DNA replication, restriction, modification, recombination, and repair;;DNA polymerase III delta' subunit	0.106967	0.1055	0.189267	-0.204	-0.1615	0.0515	-0.0515333	0.0733	-0.0077	0.0999	0.997369	0.967085	0.849847	0.758162	0.711548	1	1	1	1	0.999888
sll1360	dnaX	DNA replication, restriction, modification, recombination, and repair;;DNA polymerase III subunit gamma/tau [Contains: Ssp dnaX intein]	0.0395333	-0.0269667	0.0548	0.0848333	0.0861333	-0.142667	0.00536667	-0.0547333	-0.0139667	0.239667	0.999697	0.957312	0.785882	0.990392	0.959527	1	1	1	1	0.745522
sll1868	dnaG	DNA replication, restriction, modification, recombination, and repair;;DNA primase	-0.0001	-0.0611667	0.0530667	0.1674	0.201633	-0.0181333	-0.0658	-0.0875667	0.0046	0.0987	0.942909	0.65569	0.860115	0.890796	0.5257	1	1	1	1	0.990723
slr0020	recG	DNA replication, restriction, modification, recombination, and repair;;DNA recombinase	0.0564333	0.214767	0.314433	0.0086	-0.0782	0.0969333	0.0895333	0.0408	-0.0399333	0.2716	0.950647	0.954825	0.726953	0.974584	0.957351	1	1	1	1	0.377621
slr0448	radA	DNA replication, restriction, modification, recombination, and repair;;DNA repair protein RadA	-0.202767	-0.247733	-0.6373	-0.200533	-0.0997	0.167933	-0.135167	0.2041	0.0264667	-0.069	0.720063	0.0994151	0.00222961	0.0894457	0.638337	1	1	1	1	0.999997
sll0766	radC	DNA replication, restriction, modification, recombination, and repair;;DNA repair protein RadC	-0.137333	0.0324667	0.0437333	0.3761	0.178133	-0.0165667	-0.139567	-0.0745667	-0.1029	0.155367	0.152383	0.0232434	0.212593	0.0168052	0.270689	1	1	1	1	0.903483
sll1520	recN	DNA replication, restriction, modification, recombination, and repair;;DNA repair protein RecN	0.3778	0.2444	0.188233	0.257933	0.0507667	-0.1118	0.0533333	-0.2214	-0.0585667	-0.326433	0.622629	0.8869	0.742809	0.864315	0.98671	1	1	1	1	0.804188
slr2058	topA	DNA replication, restriction, modification, recombination, and repair;;DNA topoisomerase I	-0.2401	-0.165733	0.123833	-0.0626667	0.1205	-0.0896	-0.271867	0.133267	0.1026	0.3711	0.626756	0.869227	0.902094	0.997032	0.794192	1	0.965709	1	1	0.271959
slr1543		DNA replication, restriction, modification, recombination, and repair;;DNA-damage-inducible protein F	-0.103667	0.119167	-0.0468333	-0.0517667	-0.0470333	0.0416333	0.0421667	0.181467	0.0706333	0.109733	0.945395	0.958823	0.663858	0.914399	0.932724	1	1	1	1	0.975812
slr1822		DNA replication, restriction, modification, recombination, and repair;;endonuclease III	0.2797	0.2989	0.786433	0.231833	0.600433	0.0642	0.131733	0.351033	0.363267	0.664567	0.925811	0.850942	0.0153898	0.83343	0.00358501	1	1	1	1	0.25862
slr1844	uvrA	DNA replication, restriction, modification, recombination, and repair;;excinuclease ABC subunit A	-0.338633	-0.550533	-0.491167	-0.1663	-0.112	-0.1306	-0.283833	-0.129967	-0.1392	0.0309	0.176092	0.0179019	0.0180178	0.560904	0.567712	1	0.986747	1	1	0.992913
sll0459	uvrB	DNA replication, restriction, modification, recombination, and repair;;excinuclease ABC subunit B	0.2628	0.133633	0.0489	0.151967	0.0843333	0.0143667	0.0484	-0.0541333	-0.0379667	-0.1896	0.88732	0.953796	0.992723	0.902869	0.977727	1	1	1	1	0.998087
sll0865	uvrC	DNA replication, restriction, modification, recombination, and repair;;excinuclease ABC subunit C	0.0208	0.261633	0.530967	0.302467	0.0668333	0.219	0.1497	0.1652	0.0209667	-0.0913	0.99969	0.655134	0.0224095	0.438157	0.964896	1	1	1	1	0.999628
sll1854		DNA replication, restriction, modification, recombination, and repair;;exodeoxyribonuclease III	-0.172233	-0.537767	-0.431433	-0.2322	0.215733	-0.192433	-0.373133	0.0891667	-0.0474667	0.229633	0.926922	0.101417	0.16331	0.231352	0.5661	1	0.982537	1	1	0.924022
slr1689	fpg	DNA replication, restriction, modification, recombination, and repair;;formamidopyrimidine-DNA glycosylase	-0.480833	-0.5459	0.1063	0.137133	0.2177	0.0905333	0.1129	0.212067	0.0731667	0.271667	0.18434	0.117527	0.900765	0.943857	0.604638	1	1	1	1	0.956876
sll0896	ruvC	DNA replication, restriction, modification, recombination, and repair;;Holliday juction resolvase RuvC	-0.333567	-0.7497	-0.329033	-0.2454	-0.0109333	0.0187333	-0.179433	0.1357	0.0709	0.386133	0.392684	0.000453966	0.190846	0.546157	0.999524	1	1	1	1	0.37051
sll0876	ruvA	DNA replication, restriction, modification, recombination, and repair;;Holliday junction DNA helicase RuvA	-0.217067	-0.210567	-0.0434667	-0.172067	-0.1574	-0.0112	-0.0323	0.0332333	-0.0385667	0.0717667	0.814093	0.814895	0.992969	0.456519	0.695131	1	1	1	1	0.966922
sll0613	ruvB	DNA replication, restriction, modification, recombination, and repair;;Holliday junction DNA helicase RuvB	0.2588	0.1608	0.3321	-0.0321667	-0.0174333	0.0359667	-0.00633333	0.0528667	0.1349	0.301933	0.351788	0.30511	0.0799221	0.995662	0.630368	1	1	1	1	0.856601
slr0733		DNA replication, restriction, modification, recombination, and repair;;integrase-recombinase protein	-0.440167	-0.4663	-0.3643	-0.654567	-0.462967	0.016	-0.1325	-0.0480333	-0.124033	-0.306067	0.0510985	0.0444246	0.0919402	3.12402e-05	8.20993e-05	1	1	1	1	0.611468
slr1134		DNA replication, restriction, modification, recombination, and repair;;mutator MutT homolog	-0.350633	-0.352867	-0.193233	-0.0460333	-0.0834333	-0.0687333	0.0669333	0.0372	0.0189333	0.0225667	0.195009	0.241091	0.479754	0.734515	0.71088	1	1	1	1	0.999995
sll1045		DNA replication, restriction, modification, recombination, and repair;;mutator MutT protein	-0.1548	-0.318967	-0.2873	-0.4521	0.173	0.243733	-0.0242	0.465133	0.4133	0.4163	0.984578	0.73771	0.567184	0.152584	0.658115	1	1	1	0.999613	0.625332
slr0920		DNA replication, restriction, modification, recombination, and repair;;mutator MutT protein	0.2582	0.3065	0.1737	0.276267	0.286167	-0.0133667	-0.0895	0.1708	0.178433	0.276233	0.424036	0.271083	0.655128	0.126334	0.00523142	1	1	1	1	0.585866
sll0270		DNA replication, restriction, modification, recombination, and repair;;primosomal protein N'	-0.295233	-0.1999	-0.144767	-0.24	-0.0460667	0.0482	-0.109267	0.170167	0.1223	0.349267	0.861686	0.925114	0.843845	0.807841	0.999294	1	1	1	1	0.830038
sll0729		DNA replication, restriction, modification, recombination, and repair;;probable DNA methyltransferase	-0.360933	-0.7059	-0.3357	-0.270067	-0.0574667	-0.1398	-0.197033	-0.0793	0.0074	0.187767	0.107874	0.000419394	0.147759	0.310618	0.989285	1	0.98063	1	1	0.941512
sll0021		DNA replication, restriction, modification, recombination, and repair;;probable exonuclease	0.0545	-0.0701	-0.401067	-0.0863	-0.0638333	-0.231567	-0.176367	-0.0776	0.0249333	-0.0266	0.989748	0.997432	0.200953	0.879459	0.7356	1	1	1	1	1
sll0709		DNA replication, restriction, modification, recombination, and repair;;putative endonuclease	-0.1013	-0.209733	0.0495333	-0.2435	-0.0048	-0.0903667	-0.0380667	-0.219133	-0.186567	0.144767	0.997547	0.89584	0.918211	0.578053	0.953093	1	1	1	1	0.98343
slr0915		DNA replication, restriction, modification, recombination, and repair;;putative endonuclease	1.32527	1.73363	1.96673	1.91497	1.34897	0.204433	0.428033	-0.2498	0.0820667	-0.3357	4.72917e-06	3.08541e-08	9.94027e-11	2.26684e-12	3.67599e-11	1	0.995151	1	1	0.923059
slr0451		DNA replication, restriction, modification, recombination, and repair;;putative helicase	0.5195	0.7854	0.6055	0.461467	0.2811	-0.141467	-0.0171333	-0.0817333	0.0387667	0.1282	0.0516853	0.00187422	0.00680043	0.0563954	0.0689548	1	1	1	1	0.905662
sll0887		DNA replication, restriction, modification, recombination, and repair;;putative modulator of DNA gyrase; PmbA homolog	0.3116	0.516533	0.5115	0.527367	0.453933	-0.0823333	-0.245967	0.242267	0.194067	0.3055	0.345372	0.0210373	0.00572799	0.000439307	9.46582e-05	1	0.999971	1	1	0.607553
slr1322	tldD	DNA replication, restriction, modification, recombination, and repair;;putative modulator of DNA gyrase; TldD	0.647567	0.8563	0.280167	0.472533	0.246267	0.0402	-0.205833	0.127133	0.194267	-0.323533	0.000686709	1.87367e-05	0.263037	0.0052463	0.138708	1	0.999255	1	1	0.525719
sll1366		DNA replication, restriction, modification, recombination, and repair;;putative SNF2 helicase	0.572967	0.572433	0.688933	0.149467	0.229733	0.139033	0.335833	0.0627333	0.3181	0.4677	0.109114	0.179545	0.0459585	0.987898	0.725265	1	0.990227	1	1	0.625843
sll0569	recA	DNA replication, restriction, modification, recombination, and repair;;RecA gene product	-0.385533	-0.444467	-0.5044	-0.0371	-0.262533	0.00233333	-0.298333	0.225033	0.147867	0.0428	0.155563	0.0855045	0.00986365	0.998257	0.0913579	1	0.969236	1	1	1
sll1277	recF	DNA replication, restriction, modification, recombination, and repair;;RecF protein	-0.378767	-0.5478	0.0216	-0.3307	-0.00846667	-0.0157333	-0.00583333	0.171667	0.0251	0.3211	0.290499	0.0492119	0.71288	0.241706	0.982538	1	1	1	1	0.696763
slr1426	recR	DNA replication, restriction, modification, recombination, and repair;;recombination protein RecR	0.0481667	-0.00563333	0.0779667	0.106833	0.308933	0.0315333	-0.0372333	0.00213333	0.143833	0.0294667	0.996935	0.968487	0.935977	0.168818	0.00577623	1	1	1	1	0.999167
slr0833	dnaB	DNA replication, restriction, modification, recombination, and repair;;replicative DNA helicase [Contains: Ssp dnaB intein]	-0.0513667	0.238767	0.209833	0.00526667	0.0698667	0.3414	0.0697	0.393467	0.0475667	0.370233	0.999349	0.948243	0.952711	0.999076	0.994328	1	1	1	1	0.836041
sll1537		DNA replication, restriction, modification, recombination, and repair;;similar to mutator MutT protein	-0.0076	-0.0944333	-0.1651	-0.2942	-0.192067	0.0998333	-0.0816333	0.104567	0.143867	-0.270667	0.451675	0.347227	0.268757	0.0583653	0.070058	1	1	1	1	0.894727
slr0790		DNA replication, restriction, modification, recombination, and repair;;similar to ultraviolet light resistance protein B	0.01	0.170433	0.344367	0.3523	0.1616	0.1043	0.1144	0.0215333	-0.218067	-0.278233	0.971795	0.978792	0.852246	0.199667	0.303518	1	1	1	1	0.9972
sll1354	recJ	DNA replication, restriction, modification, recombination, and repair;;single-strand-DNA-specific exonuclease RecJ	0.0981333	0.126867	0.0272667	0.138933	0.0742	-0.1239	-0.0649	0.06	-0.0333	0.238433	0.984647	0.610529	0.894432	0.753152	0.985891	1	1	1	1	0.824734
slr0925	ssb	DNA replication, restriction, modification, recombination, and repair;;single-stranded DNA-binding protein	0.5339	0.9348	0.3506	0.0985333	0.122967	0.238633	0.0957667	0.1179	0.3759	-0.143967	0.469642	0.0198427	0.747448	0.998867	0.984826	1	1	1	1	0.999967
sll0377		DNA replication, restriction, modification, recombination, and repair;;transcription-repair coupling factor	0.432133	0.4936	0.8843	0.00473333	0.124333	-0.0139667	0.2109	-0.100767	0.1444	0.330633	0.131503	0.161836	0.00323564	0.996659	0.703053	1	0.988258	1	1	0.890697
slr1877		Energy metabolism; Amino acids and amines;2-hydroxyhepta-2,4-diene-1,7-dioate isomerase	-0.490733	-0.580433	-0.6802	-0.1757	-0.389467	-0.0226	-0.1301	0.131033	0.0605667	-0.156433	0.03791	0.0153242	0.000538993	0.78903	0.00362426	1	1	1	1	0.844573
slr0229		Energy metabolism; Amino acids and amines;3-hydroxyisobutyrate dehydrogenase	0.341	0.268233	0.4207	0.2408	0.134533	-0.00323333	0.113567	-0.0204667	0.0457333	-0.149133	0.285211	0.641244	0.031647	0.617236	0.825186	1	1	1	1	0.906707
sll1234		Energy metabolism; Amino acids and amines;adenosylhomocysteinase	0.248233	0.164767	-0.00153333	0.375333	0.2662	-0.0657	-0.467433	0.2098	0.0756667	-0.116133	0.842501	0.930033	0.995221	0.143697	0.150669	1	0.871988	1	1	0.999752
sll1077	speB2	Energy metabolism; Amino acids and amines;agmatinase	-0.421533	-0.4227	-0.293633	-0.443967	-0.1955	0.0795	0.0170667	-0.0426667	0.0804333	0.0989667	0.168823	0.155766	0.391777	0.0300927	0.364053	1	1	1	1	0.999252
sll1682		Energy metabolism; Amino acids and amines;alanine dehydrogenase	-0.3839	-0.3746	-0.7913	0.0282	-0.285667	-0.126167	-0.2753	0.0653667	0.178533	-0.3353	0.280595	0.443687	0.000618617	0.999723	0.15778	1	0.999371	1	1	0.781389
sll0228	speB1	Energy metabolism; Amino acids and amines;arginase	-0.0371667	-0.1755	-0.0838667	0.127433	0.0981667	-0.132967	-0.161267	0.0299333	-0.101467	0.2893	0.981033	0.770534	0.925626	0.930621	0.957393	1	0.999263	1	1	0.783857
slr0662		Energy metabolism; Amino acids and amines;arginine decarboxylase	0.2179	0.1818	-0.0835667	0.125933	0.142833	0.0711333	-0.161367	-0.00606667	0.150633	-0.0769333	0.467597	0.680874	0.849185	0.419852	0.555984	1	1	1	1	0.97208
slr1312		Energy metabolism; Amino acids and amines;arginine decarboxylase	-0.0157	-0.0653333	0.288133	0.226	0.145433	-0.0245333	-0.1199	0.149633	0.0508667	0.113267	0.998923	0.799956	0.260875	0.402187	0.751115	1	0.988258	1	1	0.988089
sll0422		Energy metabolism; Amino acids and amines;asparaginase	-0.491467	-0.905467	-0.556967	-0.3107	0.112633	0.0651	-0.308067	0.302033	0.121767	0.451933	0.0700751	8.72823e-05	0.0171346	0.298379	0.415022	1	0.972734	1	1	0.226292
slr0657		Energy metabolism; Amino acids and amines;aspartate kinase	-0.1719	-0.353033	-0.2786	-0.1083	-0.0794	-0.0936667	-0.2542	0.102	-0.137433	0.0487	0.855818	0.0939993	0.203966	0.635315	0.937894	1	0.947214	1	1	0.99987
sll0938		Energy metabolism; Amino acids and amines;aspartate transaminase	-0.1016	-0.1075	-0.223433	-0.0968667	0.029	0.0160333	-0.0222333	0.198333	0.0112333	0.0697333	0.917986	0.881525	0.681704	0.87739	0.971223	1	1	1	1	0.999988
slr1705		Energy metabolism; Amino acids and amines;aspartoacylase	0.630667	1.1929	1.38343	1.13993	1.10023	-0.139367	-0.1363	-0.2146	-0.0918	0.342367	0.0149384	1.33139e-06	6.03169e-09	1.97216e-08	4.26413e-11	1	1	1	1	0.7088
sll0573		Energy metabolism; Amino acids and amines;carbamate kinase	0.1972	0.255333	0.583667	0.355933	0.202167	-0.1246	0.3238	-0.207067	0.0367333	-0.107133	0.963189	0.925023	0.174794	0.724116	0.879303	1	0.999845	1	1	0.999865
sll1498		Energy metabolism; Amino acids and amines;carbamoyl-phosphate synthase small chain	-0.373067	-0.3043	-0.5719	-0.409567	-0.384133	0.135767	-0.0463333	0.235467	0.0518667	-0.0117	0.0895564	0.219381	0.000808273	0.00908078	0.000290088	1	1	1	1	0.999026
sll0370	pyrA	Energy metabolism; Amino acids and amines;carbamoyl-phosphate synthase, pyrimidine-specific, large chain	-0.633	-0.732933	-0.6304	-0.4222	-0.2529	-0.0914	0.0242667	-0.0119667	0.0892333	0.500933	0.000132879	2.28892e-05	6.76052e-05	0.00491624	0.0293218	1	1	1	1	0.027457
sll1641		Energy metabolism; Amino acids and amines;glutamate decarboxylase	0.248133	0.0186	-0.0892667	-0.047	0.0349	0.0643	0.0765667	-0.0196333	0.122233	-0.0332667	0.448111	0.999109	0.931033	0.99638	0.945921	1	1	1	1	0.999979
slr0879		Energy metabolism; Amino acids and amines;glycine decarboxylase complex H-protein	-0.1227	-0.119567	-0.476467	-0.1103	-0.192967	-0.0470667	-0.122967	-0.1129	-0.0182667	-0.4139	0.312832	0.589108	0.00029687	0.118133	0.0242523	1	1	1	1	0.169317
slr0293		Energy metabolism; Amino acids and amines;glycine dehydrogenase	0.269533	0.146333	0.00686667	0.509667	0.244	-0.289633	-0.278567	-0.3199	-0.1718	-0.314167	0.892369	0.971134	0.999839	0.0743441	0.480178	1	0.999999	1	1	0.917776
sll0107		Energy metabolism; Amino acids and amines;KHG/KDPG aldolase	-0.147267	-0.125767	-0.0244	-0.411833	-0.0381333	0.0434667	-0.0652667	-0.0206667	0.0312667	0.496567	0.987173	0.90713	0.999875	0.160977	0.987765	1	1	1	1	0.379221
sll1683		Energy metabolism; Amino acids and amines;lysine decarboxylase	-0.3719	-0.200567	0.298267	-0.0357333	-0.114933	0.0872333	0.0776	0.111067	-0.109	0.1154	0.432676	0.191279	0.557436	0.998178	0.951095	1	1	1	1	0.980638
slr0090		Energy metabolism; Amino acids and amines;probable 4-hydroxyphenylpyruvate dioxygenase	0.236133	0.355767	0.651933	0.209367	0.274133	0.0021	0.230333	0.159767	-0.0554667	0.349033	0.970019	0.60168	0.00276705	0.555856	0.131093	1	0.999882	1	1	0.316712
sll0171		Energy metabolism; Amino acids and amines;probable aminomethyltransferase	0.0505667	0.226133	0.0398	0.1719	0.0622667	-0.0389	0.0139333	0.0376333	0.0753667	-0.198933	0.996635	0.771544	0.97389	0.81701	0.995961	1	1	1	1	0.962304
sll1178		Energy metabolism; Amino acids and amines;probable carbamoyl transferase	-0.366667	-0.4152	-0.748867	-0.4369	-0.416233	0.1063	-0.1249	-0.00253333	-0.223033	-0.4111	0.0951432	0.0266036	0.000234647	0.013723	0.0026862	1	1	1	1	0.423895
sll1561	putA	Energy metabolism; Amino acids and amines;proline oxidase	-0.217233	-0.3626	-0.426167	-0.1848	-0.163333	-0.146267	-0.122633	-0.0666	-0.0856	-0.0815	0.690452	0.245851	0.0559763	0.485138	0.81085	1	1	1	1	0.93915
slr0370		Energy metabolism; Amino acids and amines;succinate-semialdehyde dehydrogenase (NADP+)	0.241767	0.437567	0.192	0.136267	0.1025	-0.1146	0.0287	-0.00966667	-0.0184	0.120467	0.576154	0.0370244	0.526202	0.901212	0.818139	1	1	1	1	0.979557
sll0404	glcD	Energy metabolism; Glycolate pathway;glycolate oxidase subunit GlcD	0.490167	1.12503	0.7104	0.877433	0.433233	0.0809	0.0537	0.0256667	0.0856667	-0.510567	0.07036	1.7988e-06	0.000964361	2.32341e-06	0.00243813	1	1	1	1	0.181176
sll1189	glcE	Energy metabolism; Glycolate pathway;glycolate oxidase subunit GlcE	0.0330333	-0.0610667	0.0455	0.0751333	0.184233	-0.0294	0.0320667	-0.0232667	-0.0510667	0.503733	0.997714	0.96373	0.98565	0.980993	0.877089	1	1	1	1	0.262047
sll1831		Energy metabolism; Glycolate pathway;glycolate oxidase subunit, (Fe-S)protein	-0.2357	-0.391333	-0.3865	-0.323133	-0.297	-0.0868333	-0.228533	-0.032	-0.066	0.178633	0.608263	0.0719357	0.0230323	0.0946098	0.0191774	1	0.959059	1	1	0.915027
sll1349		Energy metabolism; Glycolate pathway;phosphoglycolate phosphatase	-0.245033	-0.417367	-0.271967	-0.681767	-0.133367	-0.0712	-0.299333	-0.182867	-0.259933	-0.146833	0.574801	0.277407	0.45303	0.00400175	0.499026	1	0.999452	1	1	0.99959
slr1945		Energy metabolism; Glycolysis;2,3-bisphosphoglycerate-independent phosphoglycerate mutase	-0.5834	-0.731633	-1.022	-0.321133	-0.424367	-0.0897667	-0.1441	-0.15	-0.2569	-0.1346	0.0612678	0.0130622	3.84871e-05	0.52667	0.0223834	1	1	1	1	0.999899
slr0752		Energy metabolism; Glycolysis;enolase	-0.861767	-1.12223	-1.35273	-0.792067	-0.472667	-0.133833	-0.306733	-0.0440333	0.0419	-0.260933	0.000308731	8.26417e-06	1.62078e-08	6.92086e-05	0.00210137	1	0.999795	1	1	0.92195
slr0952	fbpII	Energy metabolism; Glycolysis;fructose-1,6-bisphosphatase	0.1613	0.149133	-0.0337667	-0.101733	-0.0598333	-0.0124	-0.142733	-0.0003	0.103633	0.0922	0.960432	0.966261	0.998448	0.90966	0.927491	1	1	1	1	0.996047
slr0943	fda	Energy metabolism; Glycolysis;fructose-bisphosphate aldolase, class I	0.1265	0.2109	0.0127333	0.2254	0.0236667	-0.0321667	0.031	-0.0677667	0.1592	-0.209667	0.992081	0.850869	0.986633	0.729011	0.999433	1	1	1	1	0.971368
sll0018	fbaA, fda	Energy metabolism; Glycolysis;fructose-bisphosphate aldolase, class II	0.408033	0.65	0.2691	0.506433	0.3777	0.0401667	0.0507333	-0.0203667	0.171167	-0.225067	0.121396	0.00266366	0.419577	0.00388884	0.00320376	1	1	1	1	0.916021
sll0593		Energy metabolism; Glycolysis;glucokinase	-0.2174	-0.232467	-0.4584	0.202033	0.00213333	-0.1535	-0.148467	-0.254833	0.0370333	0.1487	0.801484	0.565757	0.0294705	0.348673	0.987809	1	1	1	1	0.979209
slr0329		Energy metabolism; Glycolysis;glucokinase	-0.0456667	0.0403	-0.198	0.0236333	-0.0431	-0.0539	0.0344	0.00463333	-0.101567	-0.211367	0.569792	0.920022	0.301637	0.548261	0.692052	1	1	1	1	0.998676
slr1349		Energy metabolism; Glycolysis;glucose-6-phosphate isomerase	-0.633667	-0.605067	-0.8512	-0.4015	-0.4594	0.0424	-0.255867	0.108133	0.12	-0.0126	0.00555784	0.0138356	3.81273e-05	0.0989462	0.000960699	1	1	1	1	1
slr0884	gap1	Energy metabolism; Glycolysis;glyceraldehyde 3-phosphate dehydrogenase 1 (NAD+)	0.0110667	-0.186267	-0.598833	-0.560733	-0.318333	0.222867	0.391	0.4461	0.3005	0.396333	0.622091	0.278091	0.00021253	0.000485352	0.00957742	1	0.856827	1	0.926861	0.240215
sll0745		Energy metabolism; Glycolysis;phosphofructokinase	-0.0286667	-0.00113333	-0.0272667	0.0327	-0.0593333	-0.0362	0.0775	-0.112733	-0.0491667	-0.0509333	0.926518	0.99836	0.707062	0.922774	0.401758	1	1	1	1	0.999994
sll1196		Energy metabolism; Glycolysis;phosphofructokinase	-0.447867	-0.351667	-0.367	-0.150667	-0.279133	-0.1574	0.382833	-0.179633	0.146833	0.0502	0.355078	0.518098	0.513817	0.918906	0.425216	1	0.999998	1	1	0.999998
slr0394	pgk	Energy metabolism; Glycolysis;phosphoglycerate kinase	-0.4537	-0.5818	-0.829667	-0.0354667	0.384667	-0.0656333	-0.549367	0.00473333	-0.0134	-0.218233	0.137956	0.0325521	9.22418e-05	0.999799	0.00871206	1	0.762764	1	1	0.914825
slr1124		Energy metabolism; Glycolysis;phosphoglycerate mutase	-1.3486	-1.621	-1.30753	-0.595733	-0.600733	-0.0507333	-0.387667	0.412267	0.271833	0.0344	8.82547e-07	3.00193e-08	5.80165e-07	0.0173662	0.000388996	1	0.996312	1	1	1
sll0587		Energy metabolism; Glycolysis;pyruvate kinase	0.122233	0.1277	-0.207067	-0.0205667	-0.109267	0.00793333	0.184467	-0.093	0.0550333	0.0326333	0.493298	0.80192	0.520738	0.964913	0.375224	1	0.999996	1	1	0.998409
sll1275		Energy metabolism; Glycolysis;pyruvate kinase 2	-0.588467	-0.558133	-0.321467	-0.0479333	-0.1086	-0.116867	-0.4337	0.172267	-0.0576	0.277167	0.00215604	0.00717485	0.192407	0.992737	0.800089	1	0.763075	1	1	0.727888
sll1709		Energy metabolism; Pentose phosphate pathway;3-ketoacyl-acyl carrier protein reductase	-0.739667	-1.27727	-0.687033	-0.468233	-0.0987333	0.0261667	-0.293233	-0.0315667	-0.120367	0.344467	0.0366324	4.90534e-05	0.0351725	0.274689	0.985755	1	1	1	1	0.933209
sll0329		Energy metabolism; Pentose phosphate pathway;6-phosphogluconate dehydrogenase	0.487433	0.4561	-0.0710333	0.1199	0.178233	0.0796	0.130333	0.1495	0.3213	0.222967	0.0197941	0.0550297	0.977425	0.96908	0.46684	1	1	1	0.999256	0.913132
sll1479		Energy metabolism; Pentose phosphate pathway;6-phosphogluconolactonase	0.151733	0.394067	-0.2278	-0.238267	-0.418333	0.143067	0.267567	0.0216333	0.318733	-0.221933	0.970448	0.327998	0.688995	0.709511	0.00720758	1	0.999996	1	1	0.984522
slr1843	zwf	Energy metabolism; Pentose phosphate pathway;glucose 6-phosphate dehydrogenase	-0.1081	0.00856667	-0.175033	0.0231	0.0433333	0.0701333	0.0539667	-0.0728667	0.0879	0.0894333	0.988605	0.999697	0.880515	0.999448	0.933726	1	1	1	1	0.999867
slr1734	opcA	Energy metabolism; Pentose phosphate pathway;glucose 6-phosphate dehydrogenase assembly protein	1.01187	1.43423	0.750467	0.364833	0.117733	0.1069	0.4234	-0.00226667	0.4567	-0.0299667	3.39264e-05	5.71747e-08	0.0018489	0.254607	0.958581	1	0.96277	1	0.991292	0.999763
sll0807	rpe	Energy metabolism; Pentose phosphate pathway;pentose-5-phosphate-3-epimerase	-0.388433	-0.324167	-0.620467	-0.1895	-0.284567	0.0265667	-0.262567	0.150333	0.220467	-0.2274	0.229626	0.406531	0.00218247	0.837928	0.0844763	1	0.998167	1	1	0.941008
slr1793		Energy metabolism; Pentose phosphate pathway;transaldolase	0.673967	0.650267	0.2471	0.210933	0.1896	-0.116867	0.253533	-0.0395333	0.243667	0.189767	0.000493412	0.000811568	0.123287	0.688923	0.340255	1	0.984902	1	0.998648	0.956947
sll1070		Energy metabolism; Pentose phosphate pathway;transketolase	-0.268767	-0.0880667	0.00606667	0.0439333	0.1646	-0.0008	-0.127567	0.0643	0.0359	0.0242333	0.219673	0.133018	0.455806	0.993808	0.426925	1	0.999896	1	1	0.999996
sll1299		Energy metabolism; Pyruvate and acetyl-CoA metabolism;acetate kinase	0.0520333	-0.0722667	0.113267	0.178067	0.223733	-0.111433	-0.089	0.0585667	0.0635667	0.190133	0.980247	0.953688	0.988132	0.944668	0.440835	1	1	1	1	0.921954
sll0542		Energy metabolism; Pyruvate and acetyl-CoA metabolism;acetyl-coenzyme A synthetase	-0.8143	-0.574367	-0.4873	-0.182067	-0.2727	-0.238867	-0.0423	-0.0915333	0.0557333	-0.0527667	0.000214022	0.0323809	0.048406	0.795004	0.151795	1	1	1	1	0.999991
slr0091		Energy metabolism; Pyruvate and acetyl-CoA metabolism;aldehyde dehydrogenase	0.0535	0.159133	0.153933	0.0055	-0.124867	-0.0375667	0.0241667	-0.0254333	-0.107367	-0.218833	0.975362	0.950844	0.963989	0.911567	0.517968	1	1	1	1	0.989975
sll1019		Energy metabolism; Pyruvate and acetyl-CoA metabolism;hydroxyacylglutathione hydrolase	-0.0612333	0.0172333	-0.2511	-0.1904	-0.0334667	-0.0812667	-0.0818333	0.0267	-0.0802667	0.0227	0.718198	0.985483	0.407908	0.478116	0.978531	1	1	1	1	0.999818
slr0721		Energy metabolism; Pyruvate and acetyl-CoA metabolism;malic enzyme	0.0892333	0.0746667	-0.0707	0.144767	-0.0537667	-0.211467	-0.00303333	-0.0549333	0.0168667	0.140367	0.990884	0.981828	0.627592	0.93632	0.825796	1	1	1	0.998648	0.804489
sll0920	ppc	Energy metabolism; Pyruvate and acetyl-CoA metabolism;phosphoenolpyruvate carboxylase	-0.490733	-0.493667	-0.405	-0.1538	-0.105267	-0.0120667	-0.0867333	-0.216567	-0.0708333	-0.0751333	0.104494	0.117246	0.183345	0.94186	0.272999	1	1	1	1	0.999245
slr0301		Energy metabolism; Pyruvate and acetyl-CoA metabolism;phosphoenolpyruvate synthase	0.311667	0.991033	0.926833	0.403333	0.220267	-0.0297333	0.5537	-0.343367	0.1701	0.183967	0.923763	0.0371758	0.0448441	0.678814	0.843148	1	0.995986	1	1	0.999771
slr2132		Energy metabolism; Pyruvate and acetyl-CoA metabolism;phosphotransacetylase	0.613333	1.17603	1.42503	0.482533	0.620967	-0.158067	0.149633	-0.302933	-0.247033	0.263467	0.0869598	7.15541e-05	2.59208e-07	0.100416	0.000481108	1	1	1	1	0.978801
slr1096		Energy metabolism; Pyruvate dehydrogenase;dihydrolipoamide dehydrogenase	-0.630867	-0.883567	-0.879367	-0.426633	-0.422067	-0.220633	-0.2874	-0.1915	-0.120133	-0.1517	0.00565031	0.000127216	2.69099e-05	0.0535378	0.00309138	1	0.999731	1	1	0.947496
sll1841		Energy metabolism; Pyruvate dehydrogenase;pyruvate dehydrogenase dihydrolipoamide acetyltransferase component (E2)	-0.4049	-0.174233	-0.312767	-0.176767	-0.240267	-0.1335	-0.160867	-0.1918	-0.0504667	-0.2009	0.122188	0.558237	0.31042	0.648568	0.17227	1	1	1	1	0.95288
slr1934		Energy metabolism; Pyruvate dehydrogenase;pyruvate dehydrogenase E1 component, alpha subunit	-0.4259	-0.545333	-0.618833	-0.229067	-0.264233	-0.0466667	-0.0970667	0.173933	0.1166	-0.323067	0.0652094	0.013674	0.000687946	0.135795	0.0475514	1	1	1	1	0.569382
sll1721		Energy metabolism; Pyruvate dehydrogenase;pyruvate dehydrogenase E1 component, beta subunit	-0.777433	-0.904767	-0.925	-0.224767	-0.465333	-0.0987667	-0.344967	0.0299	-0.135133	-0.289167	0.000823269	0.000199717	2.87276e-05	0.692817	0.00166389	1	0.987645	1	1	0.873888
slr0942		Energy metabolism; Sugars;alcohol dehydrogenase [NADP+]	0.433133	0.6591	0.2675	0.620733	0.212	-0.0956	0.0579667	-0.133633	0.1549	-0.268567	0.31853	0.0352626	0.646112	0.00791687	0.61586	1	1	1	1	0.950484
slr1448		Energy metabolism; Sugars;fructokinase	0.159833	0.260367	0.3855	0.119833	0.0322333	-0.0291667	0.0253	0.160333	0.165567	0.233633	0.432277	0.363381	0.1042	0.937483	0.998086	1	1	1	1	0.893858
sll1212		Energy metabolism; Sugars;GDP-mannose 4,6-dehydratase	-0.695733	-1.2041	-0.995233	-0.725	-0.2513	0.107433	-0.1711	0.0609667	0.105433	0.00203333	6.73735e-05	1.14703e-09	1.59505e-08	8.2389e-07	0.0534183	1	1	1	1	1
sll1496		Energy metabolism; Sugars;mannose-1-phosphate guanyltransferase	0.309567	0.4206	0.5453	0.5369	0.366033	-0.0831	-0.143733	0.100433	0.0871	0.0789667	0.426173	0.104906	0.00463724	0.000917506	0.00352822	1	1	1	1	0.999087
sll1558		Energy metabolism; Sugars;mannose-1-phosphate guanyltransferase	-0.240067	-0.0507	-0.295433	0.0746333	-0.0726667	-0.0859667	-0.0803333	-0.122367	0.0473667	-0.0517	0.280836	0.881215	0.157027	0.998384	0.901379	1	0.999999	1	1	0.999996
sll1370	rfbM	Energy metabolism; Sugars;mannose-1-phosphate guanylyltransferase	-0.4495	-0.5751	-0.9288	-0.463567	-0.357	0.0227333	-0.0145	0.0682667	-0.0172	-0.253133	0.0536047	0.00940488	1.66117e-05	0.0138586	0.0180454	1	1	1	1	0.944037
sll1231		Energy metabolism; Sugars;mannosyltransferase	0.025	0.106	0.5738	0.128867	0.112233	0.0460333	0.0037	0.0258667	-0.1869	0.242967	0.999949	0.936412	0.00857275	0.977378	0.934028	1	1	1	0.990376	0.857136
ssl2153		Energy metabolism; Sugars;probable ribose phosphate isomerase B	0.00236667	-0.0509667	0.0791333	0.0832333	-0.0686667	-0.0192667	0.0919667	-0.0726333	-0.0269667	-0.167967	0.993959	0.94851	0.951198	0.997625	0.99367	1	1	1	1	0.995888
slr0194	rpiA	Energy metabolism; Sugars;ribose 5-phosphate isomerase	-0.0785667	-0.542067	-0.4889	-0.0314333	0.252267	-0.0215	-0.224967	0.0558667	-0.033	0.143633	0.956703	0.0401952	0.0530761	0.818314	0.290384	1	0.999996	1	1	0.999491
sll1538		Energy metabolism; Sugars;similar to beta-hexosaminidase a precursor	-0.534067	-0.5343	-0.239933	-0.287967	-0.252433	0.0775667	-0.0216	0.145467	0.0943	-0.0564333	0.101215	0.129586	0.789862	0.630314	0.358995	1	1	1	1	0.999995
slr0493		Energy metabolism; Sugars;similar to mannose-1-phosphate guanylyltransferase	0.614733	0.8802	0.410167	0.188567	0.0786667	0.322533	0.226933	0.321633	0.352867	-0.339033	0.00769839	9.26097e-05	0.149721	0.801771	0.984244	1	1	1	0.999475	0.607198
slr2074		Energy metabolism; Sugars;similar to mannose-1-phosphate guanylyltransferase	0.0214	0.159967	-0.0599	-0.203967	-0.1149	0.0293	-0.1278	0.00526667	-0.0134667	-0.301833	0.951661	0.682778	0.767621	0.316933	0.595754	1	0.996442	1	1	0.437776
slr1078		Energy metabolism; Sugars;similar to UDP-glucose 4-epimerase	0.4066	0.444	0.958	0.522433	0.519133	0.1622	0.399633	0.0268667	0.0612	0.0263667	0.141549	0.109749	7.48555e-07	0.00281978	3.44941e-05	1	0.867597	1	1	1
slr1617		Energy metabolism; Sugars;similar to UDP-glucose 4-epimerase	-0.517967	-0.4375	-0.165233	-0.275767	-0.479267	0.0381667	0.223233	-0.450667	-0.212	-0.404333	0.328205	0.539547	0.968788	0.773514	0.0210458	1	1	1	1	0.81432
sll0045	spsA	Energy metabolism; Sugars;sucrose phosphate synthase	0.216633	0.309567	0.0968333	0.1449	-0.0969333	-0.138867	-0.0383	-0.158	-0.184433	-0.2862	0.976785	0.828006	0.924805	0.990029	0.968967	1	1	1	1	0.978964
slr0953		Energy metabolism; Sugars;sucrose-phosphate phosphatase	0.2214	0.0609333	0.132933	-0.1243	0.1817	0.0705	-0.0614	0.259833	0.177733	0.501667	0.95579	0.995852	0.923628	0.945603	0.824332	1	1	1	1	0.338621
sll0244		Energy metabolism; Sugars;UDP-glucose 4-epimerase	-0.0998667	-0.0423	-0.1005	-0.236067	-0.102433	0.00346667	-0.0754667	0.0296667	0.0032	0.0893333	0.986712	0.988844	0.634737	0.309591	0.933607	1	1	1	1	0.983773
slr1067		Energy metabolism; Sugars;UDP-glucose 4-epimerase	-0.489	-0.1661	0.1786	0.00883333	-0.371767	0.108767	0.499	0.0668333	-0.0042	-0.4041	0.184513	0.948679	0.902884	0.904824	0.0611176	1	0.921191	1	1	0.732062
slr1299		Energy metabolism; Sugars;UDP-glucose dehydrogenase	-0.317933	-0.497033	-0.417533	-0.1452	-0.266533	0.0738333	-0.161967	0.217533	0.0387667	-0.237067	0.462475	0.147777	0.198795	0.742301	0.253216	1	1	1	1	0.987729
slr1166		Energy metabolism; Sugars;UDP-glucose:tetrahydrobiopterin glucosyltransferase	-1.18907	-1.5669	-1.3382	-0.788433	-0.3116	-0.0755	-0.452367	0.0884333	-0.0377	0.3736	1.55811e-07	3.41778e-10	2.45622e-09	1.89022e-05	0.0490501	1	0.867469	1	1	0.542965
sll0401		Energy metabolism; TCA cycle;citrate synthase	0.306133	0.557867	0.222467	0.2687	0.0146333	-0.0201333	0.0763	0.1089	0.1322	-0.0579333	0.102815	0.000323708	0.264647	0.0977965	0.994146	1	1	1	1	0.999443
slr0018		Energy metabolism; TCA cycle;fumarase	-0.258533	-0.515233	-0.717733	-0.423767	-0.275733	-0.1349	-0.00266667	-0.0843333	-0.0818667	-0.3476	0.206323	0.00307857	9.43202e-05	0.00241807	0.042479	1	1	1	1	0.554436
slr1289	icd	Energy metabolism; TCA cycle;isocitrate dehydrogenase (NADP+)	-0.9398	-1.23347	-1.2786	-1.11583	-0.9944	0.0712	-0.2367	0.2769	0.105033	-0.5694	0.000172281	2.77913e-06	1.57498e-07	6.6262e-08	2.20707e-09	1	1	1	1	0.169373
sll0891		Energy metabolism; TCA cycle;malate dehydrogenase	0.589633	1.05397	0.600233	0.3566	0.362367	-0.152267	0.0882333	-0.00346667	0.0079	-0.111333	0.000385272	8.03791e-09	0.000165269	0.0228624	0.000495522	1	1	1	1	0.997699
sll0823		Energy metabolism; TCA cycle;probable succinate dehydrogenase iron-sulfur protein	0.412167	0.0831333	0.422967	-0.0538	0.223367	-0.0305333	0.2427	0.0232	-0.0672667	0.356433	0.606328	0.975502	0.324596	0.961308	0.606532	1	1	1	1	0.641244
slr1233		Energy metabolism; TCA cycle;succinate dehydrogenase flavoprotein subunit	0.2278	0.506	0.3672	0.459767	0.283133	-0.0757	0.0362667	-0.202567	0.00153333	-0.108767	0.901385	0.120215	0.216449	0.0310836	0.0786335	1	1	1	1	0.999656
sll1625		Energy metabolism; TCA cycle;succinate dehydrogenase iron- sulphur protein subunit	-0.012	0.2411	0.130267	0.251167	0.159567	-0.042	0.000233333	-0.242033	-0.0879333	-0.2905	0.999136	0.48538	0.868404	0.215293	0.244217	1	1	1	1	0.401558
sll1557		Energy metabolism; TCA cycle;succinyl-CoA synthetase alpha chain	-0.231133	-0.366267	-0.177233	-0.106933	-0.0580667	-0.244733	-0.239667	-0.0992667	-0.00783333	0.318467	0.659049	0.151343	0.556534	0.901936	0.987903	1	0.994845	1	1	0.553689
sll1023		Energy metabolism; TCA cycle;succinyl-CoA synthetase beta chain	-0.381667	-0.588333	-0.539867	-0.3179	-0.184533	-0.0999	-0.4321	0.152667	0.0203333	0.0863	0.129637	0.003243	0.00284729	0.183945	0.341491	1	0.788052	1	1	0.991215
sll1605		Fatty acid, phospholipid and sterol metabolism;;(3R)-hydroxymyristol acyl carrier protein dehydrase	-0.475667	-0.595733	-0.518467	-0.530033	-0.330733	0.2213	-0.0527333	0.1379	0.148367	-0.1943	0.0211997	0.00229753	0.00251072	0.000724847	0.00609607	1	1	1	1	0.930543
sll0418		Fatty acid, phospholipid and sterol metabolism;;2-methyl-6-phytylbenzoquinone methyltransferase	0.156933	0.389733	0.239333	0.2353	0.1441	-0.0505333	-0.192933	0.204533	0.0281333	0.0653	0.963756	0.190347	0.411638	0.337009	0.578678	1	1	1	1	0.999278
slr0886		Fatty acid, phospholipid and sterol metabolism;;3-oxoacyl-[acyl-carrier protein] reductase	-0.492633	-0.5964	-0.650433	-0.0604667	-0.126533	-0.0600667	-0.126867	-0.173433	-0.0166333	-0.142067	0.0108843	0.00311384	0.000364145	0.887312	0.403711	1	1	1	1	0.994226
slr2124		Fatty acid, phospholipid and sterol metabolism;;3-oxoacyl-[acyl-carrier protein] reductase	-0.0432333	-0.0797333	0.221367	-0.0085	0.0096	0.0291	-0.0381667	-0.0278333	-0.0897	0.0840667	0.999711	0.984705	0.542944	0.991551	0.998335	1	1	1	1	0.99913
sll1069		Fatty acid, phospholipid and sterol metabolism;;3-oxoacyl-[acyl-carrier-protein] synthase II	-0.325533	-0.823567	-0.5511	-0.3064	-0.102933	-0.0161667	-0.244467	0.1601	0.000733333	0.4125	0.370497	5.11295e-05	0.00499727	0.257741	0.925115	1	0.999742	1	1	0.251667
slr1511	fabH	Fatty acid, phospholipid and sterol metabolism;;3-oxoacyl-[acyl-carrier-protein] synthase III	-0.443167	-0.4411	-0.6704	-0.229833	-0.399767	0.1018	-0.132667	0.351933	0.122967	-0.452967	0.0796827	0.130379	0.000793915	0.59574	0.00264685	1	1	1	1	0.230403
sll0728	accA	Fatty acid, phospholipid and sterol metabolism;;acetyl-CoA carboxylase alpha subunit	0.0123333	-0.185467	-0.0184333	0.0255333	0.0750333	0.0264333	0.0132333	0.1723	0.266167	0.2059	0.543163	0.207033	0.166595	0.756283	0.448279	1	0.999996	1	0.999399	0.908751
sll0336	accD, ycf11, zfpA	Fatty acid, phospholipid and sterol metabolism;;acetyl-CoA carboxylase beta subunit	-0.126733	-0.1123	-0.146667	0.0440667	-0.117333	-0.0976333	-0.218967	0.00376667	0.0303667	0.136833	0.841635	0.894586	0.794111	0.995531	0.767882	1	0.9996	1	1	0.952517
ssl2084	acpP	Fatty acid, phospholipid and sterol metabolism;;acyl carrier protein	-0.296333	-0.728	-0.3117	-0.123033	0.0111333	0.0536333	-0.0742667	0.1466	0.0584333	0.160667	0.158281	7.10151e-06	0.0986041	0.920676	0.999957	1	1	1	1	0.953703
slr1350	desA	Fatty acid, phospholipid and sterol metabolism;;acyl-lipid desaturase (delta 12)	-1.18083	-1.3458	-0.8265	-0.6022	-0.127767	0.0311	-0.7627	0.575867	0.1457	0.1469	1.06784e-07	8.12975e-09	3.93058e-05	0.00138667	0.897881	1	0.0956081	1	1	0.998786
sll0262	desD	Fatty acid, phospholipid and sterol metabolism;;acyl-lipid desaturase (delta 6)	-0.963867	-1.15003	-0.8457	-0.9438	-0.4908	-0.0627333	-0.717133	0.194667	0.0589667	-0.0679	0.000100866	1.15547e-05	0.000428674	4.83592e-06	0.00199305	1	0.565404	1	1	0.999836
sll0541	desC,des9	Fatty acid, phospholipid and sterol metabolism;;acyl-lipid desaturase (delta 9)	0.578567	0.795233	0.8146	0.617033	0.427067	0.0463333	0.1467	0.203633	0.136933	-0.0343	0.0153576	0.00113442	0.000183709	0.000902633	0.00325073	1	1	1	1	1
sll1441	desB	Fatty acid, phospholipid and sterol metabolism;;acyl-lipid desaturase (omega-3)	-1.23927	-1.26767	-0.851033	-1.57147	-0.614133	-0.315233	-0.954067	0.461933	-0.238033	-0.2532	0.00109175	0.00177509	0.0391579	5.62815e-07	0.0169575	1	0.762764	1	1	0.998383
slr1332		Fatty acid, phospholipid and sterol metabolism;;beta ketoacyl-acyl carrier protein synthase	-0.4336	-0.577667	-0.2242	-0.3573	-0.128567	-0.0895	-0.193467	0.117333	-0.0629333	0.696567	0.018	0.000292507	0.00273524	0.0690529	0.770374	1	0.994781	1	1	0.00995587
slr0435	accB	Fatty acid, phospholipid and sterol metabolism;;biotin carboxyl carrier protein of acetyl-CoA carboxylase	-0.466667	-0.542533	-0.4909	-0.356767	-0.238333	-0.098	-0.0332333	-0.1602	-0.0915	0.0934667	0.0109024	0.00736487	0.0062478	0.0284743	0.0485644	1	1	1	1	0.999892
sll0053	accC	Fatty acid, phospholipid and sterol metabolism;;biotin carboxylase	-0.366533	-0.480267	-0.426233	-0.160533	-0.0496333	-0.158533	-0.254567	-0.176733	-0.0182667	0.2079	0.346134	0.0950924	0.0939381	0.88175	0.977621	1	0.999959	1	1	0.975905
sll1522		Fatty acid, phospholipid and sterol metabolism;;CDP-diacylglycerol--glycerol-3-phosphate 3-phosphatidyltransferase	-0.0852	-0.193133	0.200633	0.266833	0.3219	-0.0557	-0.0115667	0.0291333	0.193867	0.624333	0.964725	0.807721	0.626959	0.400102	0.0179867	1	1	1	1	0.0166667
slr0574		Fatty acid, phospholipid and sterol metabolism;;cytochrome P450	0.1454	0.5246	0.468933	0.324567	-0.0802	0.282	0.274333	0.169	0.0936333	-0.263467	0.992608	0.213285	0.187361	0.399653	0.993915	1	1	1	1	0.897151
slr0054		Fatty acid, phospholipid and sterol metabolism;;diacylglycerol kinase	0.4373	0.588467	0.6755	0.225067	0.1739	0.2419	0.3604	0.2977	0.266033	0.143767	0.148338	0.0223769	0.00144342	0.752834	0.690227	1	0.973967	1	1	0.998252
slr1051		Fatty acid, phospholipid and sterol metabolism;;enoyl-[acyl-carrier-protein] reductase	-0.629167	-1.08617	-0.971	-0.5512	-0.411533	-0.123733	-0.469533	0.177933	0.1752	0.4058	0.00675395	2.55372e-06	3.96115e-06	0.00472624	0.0034695	1	0.820909	1	1	0.441681
slr1510	plsX	Fatty acid, phospholipid and sterol metabolism;;fatty acid/phospholipid synthesis protein PlsX	-0.496133	-0.4046	-0.6529	-0.191633	-0.270367	0.0036	-0.0971333	-0.0671	0.0753	-0.110733	0.0651542	0.264941	0.00522519	0.593326	0.160208	1	1	1	1	0.999958
slr0089		Fatty acid, phospholipid and sterol metabolism;;gamma-tocopherol methyltransferase	0.459267	0.834933	0.796167	0.724767	0.572367	0.1371	0.0946333	0.1761	0.1546	0.1365	0.0243604	1.06363e-05	3.94986e-06	1.48476e-06	6.60855e-07	1	1	1	1	0.971248
slr1167	gldA	Fatty acid, phospholipid and sterol metabolism;;glycerol dehydrogenase	0.429033	0.633433	0.655567	0.678867	0.406033	-0.0390333	0.166633	0.0352	-0.0435667	0.157667	0.145229	0.00617242	0.00181059	0.000165135	0.00409961	1	1	1	1	0.994903
slr1672	glpK	Fatty acid, phospholipid and sterol metabolism;;glycerol kinase	0.0494	0.0715	0.138833	0.562667	0.2769	-0.00753333	0.133667	-0.0156	0.131667	0.0502	0.998638	0.978589	0.97196	0.016979	0.260716	1	1	1	1	0.999827
sll1085	glpD	Fatty acid, phospholipid and sterol metabolism;;glycerol-3-phosphate dehydrogenase	-0.0364667	0.0318667	0.0476667	0.5055	0.388733	0.0797333	-0.255733	0.216	0.130533	0.0178667	0.967799	0.989184	0.977983	0.127448	0.0934011	1	1	1	1	0.999717
slr1609		Fatty acid, phospholipid and sterol metabolism;;long-chain-fatty-acid CoA ligase	-0.2479	-0.476633	-0.719733	-0.439767	-0.305967	0.0816	-0.2097	0.235933	0.0716667	-0.442	0.735729	0.0482	0.000137235	0.0149523	0.0184271	1	1	1	1	0.201576
slr2023	fabD	Fatty acid, phospholipid and sterol metabolism;;malonyl coenzyme A-acyl carrier protein transacylase	-0.6201	-0.824467	-0.451433	-0.432633	-0.0475667	0.1222	-0.193167	0.446133	0.2764	0.182	0.173596	0.0291123	0.411826	0.38084	0.999538	1	1	1	1	0.999498
slr2033	rubA	Fatty acid, phospholipid and sterol metabolism;;membrane-associated rubredoxin, essential for photosystem I assembly	-0.2359	-0.321667	-0.548867	-0.284367	-0.221433	-0.0167667	-0.225433	0.0075	0.033	0.0327	0.561703	0.264735	0.00162628	0.177509	0.151161	1	0.99889	1	1	1
slr1755		Fatty acid, phospholipid and sterol metabolism;;NAD+ dependent glycerol-3-phosphate dehydrogenase	-0.265733	-0.276633	-0.2196	0.0619	0.00473333	-0.0685	-0.0511667	0.0574333	0.188767	0.161367	0.364877	0.392145	0.524165	0.983255	0.978595	1	1	1	1	0.947875
slr1994	phaB	Fatty acid, phospholipid and sterol metabolism;;PHA-specific acetoacetyl-CoA reductase	0.2492	0.3181	0.134567	0.306967	0.0522667	-0.0647667	0.245533	-0.0826333	0.0574	-0.145667	0.822584	0.532399	0.937807	0.395417	0.848507	1	0.999971	1	1	0.996302
slr1993	phaA	Fatty acid, phospholipid and sterol metabolism;;PHA-specific beta-ketothiolase	0.225167	0.1898	-0.243833	-0.00713333	-0.105967	-0.2185	0.188067	-0.269433	-0.0502667	-0.0841667	0.981473	0.982615	0.561736	0.999775	0.691155	1	1	1	1	0.953845
slr1369	cdsA	Fatty acid, phospholipid and sterol metabolism;;phosphatidate cytidylyltransferase	0.111233	0.4227	0.3963	0.477433	0.2996	-0.0683	-0.0172333	-0.149767	-0.0776333	0.203067	0.983338	0.0939179	0.0584339	0.00300833	0.0209667	1	1	1	1	0.924481
sll0330		Fatty acid, phospholipid and sterol metabolism;;sepiapterine reductase	0.528333	0.411233	0.4426	0.316767	0.370033	-0.6332	-0.433267	0.482	0.0409667	0.256433	0.835523	0.902588	0.824863	0.926054	0.695527	1	1	1	1	0.999674
sll1655		Fatty acid, phospholipid and sterol metabolism;;similar to biotin [acetyl-CoA-carboxylase] ligase	-0.236333	-0.290067	-0.1513	-0.286633	0.224067	-0.0654	0.1736	-0.0494333	-0.0250667	0.731267	0.934378	0.852109	0.981511	0.840586	0.682918	1	1	1	1	0.155351
slr0224		Fatty acid, phospholipid and sterol metabolism;;similar to sterol C5-desaturase	-0.0114	0.3077	1.01367	0.0896667	-0.0786667	0.280933	0.268733	0.2794	-0.0723	-0.0673	0.99983	0.921328	0.00607847	0.999252	0.99879	1	1	1	1	0.999899
slr2089	shc	Fatty acid, phospholipid and sterol metabolism;;squalene-hopene-cyclase	0.139467	0.00953333	-0.0501667	0.158833	0.0444667	-0.230533	-0.163867	-0.0720667	-0.1561	-0.0582	0.997945	0.997062	0.990574	0.990568	0.999538	1	0.999727	1	1	0.999739
slr1020	sqdB	Fatty acid, phospholipid and sterol metabolism;;sulfolipid biosynthesis protein SqdB	-0.6371	-0.5923	-0.465667	-0.478567	-0.3053	-0.0422	-0.0695667	-0.0174	0.1537	0.115333	0.00289863	0.00939984	0.0364944	0.014337	0.0495939	1	1	1	1	0.999759
slr0384	sqdX	Fatty acid, phospholipid and sterol metabolism;;sulfoquinovosyldiacylglycerol biosynthesis protein SqdX	-0.444067	-0.680933	-0.9441	-0.5511	-0.477433	0.137933	-0.2279	0.1181	-0.162967	-0.187967	0.0684756	0.00675342	2.58291e-05	0.000615471	0.000768423	1	0.999999	1	1	0.998783
slr0776		Fatty acid, phospholipid and sterol metabolism;;UDP-3-o-[3-hydroxymyristoyl] glucosamine n-acyltransferase	-0.585033	-0.697567	-0.7246	-0.479667	-0.211767	-0.0981	-0.2997	0.2041	0.0838	0.0477	0.0138005	0.00370294	0.000574652	0.0157501	0.278929	1	0.997811	1	1	1
sll0662		Hypothetical;;4Fe-4S type iron-sulfur protein	0.67555	1.2321	1.4921	1.62325	1.031	-0.07505	0.1167	-0.10265	-0.1041	-0.4969	0.00334787	1.99065e-06	9.21005e-09	8.47188e-11	5.80303e-09	1	0.999929	0.999999	0.99999	0.144748
sll1473		Hypothetical;;a part of phytochrome-like sensor histidine kinase gene (disrupted by insertion of IS)	1.3103	1.24945	1.6922	1.1934	1.07805	1.84805	1.19455	1.70905	0.89305	1.2907	0.00564911	0.0131302	0.000224158	0.00249923	0.000339936	0.0134369	0.17119	0.0503576	0.0935137	0.0201791
sll1080		Hypothetical;;ABC transport system substrate-binding protein	-0.541867	-0.476867	-0.379467	-0.392467	-0.291867	0.128	0.0266333	-0.0779	0.0508333	-0.164167	0.0111953	0.0559569	0.0765948	0.0601846	0.0477896	1	1	1	1	0.922615
sll0033	crtH	Hypothetical;;carotene isomerase	-0.3304	-0.510833	-0.3535	-0.102067	-0.1298	-0.193033	-0.1881	-0.170133	-0.0934667	-0.0902333	0.439575	0.0779416	0.255462	0.971421	0.919219	1	0.999452	1	1	0.999996
slr0795	nrsC	Hypothetical;;cation efflux system protein involved in nickel and cobalt tolerance	-0.00225	0.22265	0.4494	-0.2792	-0.01015	0.30225	0.07415	0.24585	0.06645	-0.05535	0.998157	0.852304	0.298294	0.699657	0.999088	1	1	0.999999	0.99999	0.996293
slr0399	ycf39	Hypothetical;;chaperon-like protein for quinone binding in photosystem II	0.0565667	-0.378333	-0.322533	-0.0605667	0.107467	-0.0354	-0.1147	0.152167	0.00236667	-0.1585	0.945574	0.412018	0.378342	0.862369	0.851193	1	0.999996	1	1	0.995145
slr0197	comA	Hypothetical;;competence protein	0.12105	0.1569	0.39645	0.00515	0.08515	0.1676	0.1488	0.2767	0.12625	0.23005	0.980106	0.895324	0.307906	0.99838	0.908842	1	1	0.999999	0.99999	0.954349
ssl3364	cp12	Hypothetical;;CP12 polypeptide	0.741	1.13293	1.13227	0.498133	0.748933	0.1875	0.3371	0.275633	0.2391	0.0683667	0.00851025	4.43522e-05	7.52915e-06	0.0642662	5.98034e-06	1	0.998329	1	1	0.999987
ssl1911	gifA	Hypothetical;;glutamine synthetase inactivating factor IF7	1.56085	2.227	3.0605	2.211	2.5403	-0.45845	-0.14915	-1.27025	-0.58145	0.1692	4.40559e-05	2.51891e-07	5.04778e-11	1.60657e-09	3.32362e-13	1	1	0.50206	0.979597	0.996237
ssl1633	hliC, scpB	Hypothetical;;high light-inducible polypeptide HliC, CAB/ELIP/HLIP superfamily	1.5196	1.1828	0.931567	0.515233	0.718067	0.0359	-0.157567	0.265833	-0.0879667	-0.0896333	9.45335e-05	0.00484567	0.0190015	0.356494	0.00391762	1	1	1	1	0.999851
slr1736		Hypothetical;;homogentisate phytyltransferase	0.1275	0.00253333	-0.422833	-0.0137333	-0.0852667	-0.291133	-0.108567	-0.3197	-0.158567	-0.144933	0.971195	0.998328	0.0887522	0.992726	0.47146	1	1	1	1	0.664182
sgl0001		Hypothetical;;hypothetical protein	-0.14245	-0.06735	0.0512	-0.19685	-0.3668	0.1025	0.0474	-0.0043	-0.07755	-0.08555	0.957879	0.983151	0.887671	0.822797	0.0448877	1	1	0.999999	0.99999	0.992749
sgl0002		Hypothetical;;hypothetical protein	-0.1153	-0.5611	-0.4481	-0.1356	0.0087	0.0567	-0.1514	0.0046	-0.1049	-0.1535	0.771872	0.0110348	0.0235104	0.609632	0.982859	0.999925	0.999706	0.999373	0.997772	0.754854
sll0005		Hypothetical;;hypothetical protein	0.09665	0.3647	0.7391	0.41685	0.52545	-0.0673	-0.22335	0.0427	-0.10005	-0.03555	0.744449	0.513191	0.0585325	0.266057	0.0384925	1	1	0.999999	0.999994	0.999545
sll0007		Hypothetical;;hypothetical protein	0.0653	0.09665	0.2105	-0.09335	0.01445	0.04125	-0.11115	0.10045	-0.06755	-0.0497	0.993304	0.956492	0.683934	0.965028	0.996637	1	1	0.999999	0.99999	0.990518
sll0023		Hypothetical;;hypothetical protein	0.13675	0.2121	0.36215	0.35135	0.1008	-0.1129	0.3319	-0.37755	-0.1443	-0.21095	0.98476	0.874458	0.628004	0.608881	0.967585	1	1	0.999999	0.99999	0.961731
sll0031		Hypothetical;;hypothetical protein	0.2311	0.1918	0.10515	0.2339	0.028	0.0137	0.03095	-0.0352	0.0387	0.0019	0.869245	0.883226	0.96732	0.798407	0.994892	1	1	0.999999	0.99999	0.952269
sll0036		Hypothetical;;hypothetical protein	0.5013	0.334	0.27195	0.55895	0.0802	-0.15855	-0.01185	-0.05635	0.0007	-0.14065	0.0358824	0.334743	0.40532	0.00301142	0.938762	1	1	0.999999	0.99999	0.973397
sll0037		Hypothetical;;hypothetical protein	-0.0292	0.09535	-0.21225	0.24215	0.11325	0.20865	-0.24155	0.74935	0.4882	0.29415	0.998755	0.906048	0.818616	0.765191	0.763094	1	1	0.999999	0.918645	0.85481
sll0051		Hypothetical;;hypothetical protein	-0.64295	-0.2699	-0.5021	-0.36215	-0.60985	0.0054	0.03515	-0.15955	0.15435	-0.58285	0.00858846	0.59667	0.0424177	0.148398	7.56755e-05	1	1	0.999999	0.99999	0.0749225
sll0060		Hypothetical;;hypothetical protein	-0.22855	0.0291	0.0602	-0.06925	-0.03145	0.28935	0.20495	0.09355	-0.0944	0.0901	0.90345	0.998297	0.908184	0.994685	0.940836	1	1	0.999999	0.99999	0.999791
sll0062		Hypothetical;;hypothetical protein	0.79975	1.14515	1.25405	0.1831	0.6068	0.1073	0.2564	-0.09835	0.0082	-0.30215	0.0201175	0.0010225	8.8711e-05	0.920023	0.00352702	1	1	0.999999	0.999997	0.900676
sll0063		Hypothetical;;hypothetical protein	0.34935	0.6813	0.96155	0.6136	0.3473	0.0942	0.0473	0.1692	0.1133	0.31685	0.288946	0.022175	0.000372123	0.00563016	0.0839131	1	1	0.999999	0.99999	0.770089
sll0069		Hypothetical;;hypothetical protein	0.2366	0.1448	0.2007	-0.02085	0.2681	0.1642	0.01285	0.2	0.18345	0.474	0.865148	0.938734	0.832087	0.999399	0.364872	1	1	0.999999	0.99999	0.493024
sll0071		Hypothetical;;hypothetical protein	-0.3442	-0.4751	0.01035	0.15635	0.09335	0.062	0.0318	-0.04525	-0.04765	0.14745	0.255214	0.0583975	0.474676	0.824034	0.891282	1	1	0.999999	0.99999	0.980878
sll0072		Hypothetical;;hypothetical protein	-0.22235	-0.2606	-0.0058	0.14225	0.16275	-0.0123	-0.10425	-0.0326	0.05925	-0.05685	0.711852	0.594176	0.288563	0.555771	0.297146	1	1	0.999999	0.99999	0.998058
sll0082		Hypothetical;;hypothetical protein	-0.01895	0.10645	0.2166	-0.1747	-0.1853	0.1691	-0.0358	0.10365	0.0877	-0.16775	0.906188	0.899764	0.547535	0.822001	0.485274	1	1	0.999999	0.99999	0.978757
sll0088		Hypothetical;;hypothetical protein	-0.0408	0.3414	0.65785	0.1694	0.2659	-0.0617	0.04415	-0.0561	0.0373	-0.14135	0.998548	0.43686	0.00796394	0.575801	0.176779	1	1	0.999999	0.99999	0.971793
sll0095		Hypothetical;;hypothetical protein	-0.14845	0.04465	-0.0638	-0.2021	-0.04175	0.182	0.017	0.18375	0.0593	0.1763	0.965401	0.877994	0.78267	0.937826	0.977748	1	1	0.999999	0.999995	0.997962
sll0096		Hypothetical;;hypothetical protein	0.21925	0.48865	0.5289	0.4189	0.29355	-0.1737	-0.0926	-0.09165	0.01105	0.13015	0.886476	0.228243	0.0945287	0.203639	0.216781	1	1	0.999999	0.99999	0.993717
sll0098		Hypothetical;;hypothetical protein	0.31775	0.4202	0.3867	0.3049	0.21365	-0.1085	0.03195	-0.1565	-0.0008	0.2157	0.252259	0.0767357	0.0675933	0.113955	0.169144	1	1	0.999999	0.99999	0.561016
sll0102		Hypothetical;;hypothetical protein	-0.08245	-0.1783	-0.1324	0.02915	0.06325	-0.0758	0.03435	0.07575	0.1449	-0.03195	0.978928	0.373753	0.806505	0.839554	0.944121	1	1	0.999999	0.99999	0.990831
sll0103		Hypothetical;;hypothetical protein	0.35885	0.7987	0.39925	0.72215	0.07715	-0.07705	0.0538	-0.03195	0.31665	0.0534	0.431602	0.00532534	0.211657	0.00127072	0.952786	1	1	0.999999	0.99999	0.999996
sll0141		Hypothetical;;hypothetical protein	0.49825	0.17945	0.047	0.41765	0.4922	0.0911	-0.167	0.51125	0.33465	0.2293	0.340137	0.870556	0.995241	0.180719	0.0363842	1	1	0.999999	0.99999	0.984283
sll0147		Hypothetical;;hypothetical protein	0.032	0.03625	0.0926	-0.10015	-0.0898	-0.19175	0.1016	-0.19525	-0.11005	-0.17555	0.97372	0.993367	0.917833	0.540694	0.740947	1	1	0.999999	0.99999	0.996123
sll0148		Hypothetical;;hypothetical protein	0.13025	0.24425	0.2064	0.244	0.1412	-0.04475	0.03695	-0.0007	0.0366	0.11385	0.76082	0.272791	0.241395	0.0832635	0.267957	1	1	0.999999	0.99999	0.797586
sll0149		Hypothetical;;hypothetical protein	0.01205	0.31535	0.77395	0.65245	0.5074	-0.13665	0.07085	0.042	-0.10745	0.3622	0.991427	0.413812	0.00434623	0.00501802	0.00660263	1	0.999306	0.999999	0.99999	0.705265
sll0154		Hypothetical;;hypothetical protein	-0.1455	0.00205	-0.13895	0.1067	-0.04495	-0.03245	-0.2267	0.1342	-0.0554	0.02305	0.867153	0.849387	0.407096	0.789511	0.895669	1	0.999107	0.999999	0.99999	0.923276
sll0157		Hypothetical;;hypothetical protein	0.88345	0.7824	0.58965	0.3521	0.5257	-0.03155	-0.00965	0.04995	0.0835	0.1836	0.00108618	0.00866591	0.030716	0.252297	0.00184783	1	1	0.999999	0.99999	0.954763
sll0160		Hypothetical;;hypothetical protein	-0.20745	-0.26185	-0.40475	-0.1115	-0.03	-0.19985	-0.10535	-0.2185	-0.10255	-0.01075	0.258305	0.247685	0.0457257	0.883532	0.995394	1	1	0.999999	0.999996	0.999999
sll0162		Hypothetical;;hypothetical protein	0.5245	0.71735	0.5327	0.2628	0.219	-0.05875	0.09275	-0.03535	0.08695	-0.2954	0.188633	0.0371581	0.114289	0.647289	0.57982	1	1	0.999999	0.99999	0.854693
sll0168		Hypothetical;;hypothetical protein	-0.0298	-0.3503	-0.2288	-0.12345	0.01805	0.1458	-0.05015	0.03645	0.0084	0.158	0.984528	0.176207	0.445589	0.882139	0.982262	1	1	0.999999	0.999995	0.955561
sll0174		Hypothetical;;hypothetical protein	0.18395	-0.00485	0.15835	0.12615	0.19275	-0.01195	0.02355	-0.00475	-0.0336	0.0922	0.93156	0.909629	0.887475	0.963392	0.502726	1	1	0.999999	0.99999	0.760624
sll0175		Hypothetical;;hypothetical protein	0.06555	-0.04775	0.3111	0.13155	0.24955	0.0604	0.10105	0.296	0.12195	0.3824	0.99261	0.757888	0.303116	0.919032	0.10132	1	1	0.999999	0.99999	0.270639
sll0176		Hypothetical;;hypothetical protein	-0.00225	-0.2776	0.0673	-0.1069	0.11205	0.1676	-0.09865	0.1961	0.067	0.0018	0.999779	0.657882	0.978441	0.447644	0.626466	1	1	0.999999	0.999994	0.999996
sll0177		Hypothetical;;hypothetical protein	0.1902	0.2726	0.3887	0.10835	0.18635	-0.0133	-0.0868	0.2461	-0.0207	0.00745	0.886709	0.709858	0.429915	0.800963	0.761224	1	1	0.999999	0.99999	0.994428
sll0178		Hypothetical;;hypothetical protein	0.42165	0.5531	0.32105	0.38665	0.1737	-0.0981	0.2226	-0.13525	-0.07945	-0.2443	0.477197	0.133238	0.57914	0.353703	0.676405	1	1	0.999999	0.99999	0.968199
sll0180		Hypothetical;;hypothetical protein	-0.3046	0.15155	0.2159	0.2795	-0.18885	-0.32555	0.45195	-0.3802	-0.09785	-0.1213	0.838384	0.947942	0.870222	0.765714	0.812472	1	0.984361	0.999999	0.99999	0.997248
sll0183		Hypothetical;;hypothetical protein	0.80105	1.2479	0.93525	0.7519	0.38925	0.27055	0.35435	0.16975	0.2774	-0.40485	0.000823441	2.88727e-06	6.17397e-05	0.000200204	0.0101596	1	0.910604	0.999999	0.99999	0.315041
sll0185		Hypothetical;;hypothetical protein	0.22595	0.43385	-0.2977	0.04665	0.04805	0.33295	0.0198	0.5602	0.1757	-0.13965	0.651064	0.119691	0.320127	0.534271	0.975888	1	1	0.999999	0.99999	0.984205
sll0189		Hypothetical;;hypothetical protein	0.5557	0.59625	0.6877	0.44795	0.61235	-0.08175	0.05065	-0.08545	-0.0158	0.4158	0.00717972	0.00641714	0.000408598	0.0109499	5.83247e-06	1	1	0.999999	0.99999	0.109872
sll0192		Hypothetical;;hypothetical protein	-0.3159	0.03425	-0.0075	-0.1891	-0.4556	0.10325	-0.11545	0.13645	-0.1611	-0.27855	0.84546	0.955969	0.563466	0.941638	0.0946873	1	1	0.999999	0.99999	0.948192
sll0198		Hypothetical;;hypothetical protein	0.4354	0.5719	0.47705	0.24755	0.05035	0.08195	-0.09385	-0.01085	-0.0059	0.03955	0.105401	0.0379562	0.0477989	0.593108	0.843568	1	1	0.999999	0.99999	0.939154
sll0205		Hypothetical;;hypothetical protein	0.46765	0.29855	0.75185	0.5239	0.5185	0.05085	-0.02085	-0.21315	0.0126	0.09235	0.182346	0.628065	0.00417566	0.0351831	0.00275589	1	1	0.999999	0.99999	0.99699
sll0208		Hypothetical;;hypothetical protein	0.4259	0.45045	0.7583	0.40435	0.3527	0.06425	-0.11435	0.2432	0.13955	-0.28375	0.20509	0.190839	0.00193922	0.117182	0.0397582	1	1	0.999999	0.99999	0.77638
sll0209		Hypothetical;;hypothetical protein	0.01625	-0.09845	0.03005	-0.2341	0.0595	0.3963	0.11505	0.2701	0.0628	-0.3452	0.994862	0.981138	0.978856	0.820141	0.993587	1	1	0.999999	0.99999	0.87742
sll0216		Hypothetical;;hypothetical protein	0.0055	-0.1958	-0.17945	-0.0483	-0.0117	-0.0918	-0.064	-0.00785	0.16045	0.06075	0.942136	0.420342	0.247293	0.945219	0.952159	1	1	0.999999	0.99999	0.993078
sll0218		Hypothetical;;hypothetical protein	-0.0888	0.36935	0.87795	-0.1169	-0.00335	0.34585	0.14945	0.177	-0.1619	-0.05755	0.987773	0.767541	0.0904231	0.991724	0.81946	1	1	0.999999	0.99999	0.999875
sll0230		Hypothetical;;hypothetical protein	0.03925	0.3545	-0.02965	-0.11755	-0.23205	0.0582	0.09425	-0.1058	-0.0123	-0.3925	0.951781	0.282505	0.991946	0.634824	0.0874363	1	1	0.999999	0.99999	0.265585
sll0249		Hypothetical;;hypothetical protein	-0.06435	0.31825	0.94925	-0.0834	-0.4852	0.40935	0.2396	0.5414	-0.16055	0.6395	0.994725	0.932796	0.181795	0.962511	0.417048	1	1	0.999999	0.99999	0.38188
sll0253		Hypothetical;;hypothetical protein	-0.18995	0.71265	0.5863	0.4219	0.07535	-0.264	0.205	-0.60675	-0.10595	-0.29665	0.980037	0.29816	0.365796	0.604684	0.972203	1	1	0.999999	0.99999	0.984083
sll0257		Hypothetical;;hypothetical protein	0.29765	0.3498	0.12415	0.1789	0.26065	0.24355	0.10955	0.30215	0.3551	0.0264	0.527219	0.285207	0.885369	0.736278	0.224637	1	1	0.999999	0.99999	0.999124
sll0260		Hypothetical;;hypothetical protein	-0.29305	-0.09015	0.0934	0.0159	-0.2039	0.12505	0.12765	0.2638	-0.04765	0.0602	0.903537	0.97083	0.906245	0.996961	0.826422	1	1	0.999999	0.99999	0.999963
sll0261		Hypothetical;;hypothetical protein	-0.1276	0.55345	0.7136	-0.0292	-0.37935	0.4619	0.30545	0.1109	-0.17805	-0.1019	0.99434	0.561787	0.218241	0.999764	0.37164	1	1	0.999999	0.99999	0.999996
sll0268		Hypothetical;;hypothetical protein	-0.03265	0.2635	-0.2183	-0.12235	-0.23565	0.05355	0.0032	0.0897	0.15835	-0.1227	0.863772	0.265723	0.478059	0.876661	0.0993988	1	1	0.999999	0.99999	0.941474
sll0269		Hypothetical;;hypothetical protein	-0.1341	-0.1867	-0.23975	0.1675	-0.05805	0.02005	0.01825	-0.05515	0.1994	0.34895	0.916429	0.70011	0.308146	0.849238	0.520736	1	1	0.999999	0.99999	0.522635
sll0272		Hypothetical;;hypothetical protein	0.44775	0.2946	0.345	0.369	0.44435	0.0739	0.14585	0.08435	0.1173	0.17995	0.195292	0.590754	0.362038	0.22615	0.00996819	1	1	0.999999	0.99999	0.982564
sll0274		Hypothetical;;hypothetical protein	0.1951	0.3997	0.18765	-0.011	0.18695	0.00115	-0.196	0.0383	0.17285	0.3133	0.883995	0.421158	0.858926	0.999902	0.694274	1	0.987493	0.999999	0.99999	0.744151
sll0283		Hypothetical;;hypothetical protein	-0.36545	0.16385	0.38115	-0.232	-0.24145	0.1961	0.4664	0.04475	-0.1412	-0.23975	0.788243	0.945806	0.584913	0.911034	0.723779	1	0.996434	0.999999	0.99999	0.9322
sll0284		Hypothetical;;hypothetical protein	0.04655	-0.1096	0.08145	0.069	0.1672	-0.17145	0.02435	-0.14205	0.0451	0.1238	0.616673	0.187582	0.981313	0.990185	0.51801	1	1	0.999999	0.99999	0.86879
sll0294		Hypothetical;;hypothetical protein	0.17385	0.039	-0.1351	0.05785	0.01965	-0.23825	-0.02485	0.01655	-0.02665	-0.0678	0.966033	0.945655	0.570197	0.876888	0.892146	1	1	0.999999	0.999994	0.998894
sll0295		Hypothetical;;hypothetical protein	-0.0283	0.0442	-0.0793	-0.0568	-0.02655	0.02195	-0.0951	-0.02985	0.08655	-0.16085	0.997752	0.876403	0.975572	0.993671	0.997654	1	1	0.999999	0.99999	0.989758
sll0296		Hypothetical;;hypothetical protein	-0.101	-0.2307	-0.02295	-0.2928	-0.02685	0.261	-0.15115	0.40385	0.02785	0.5193	0.989681	0.897002	0.982304	0.815022	0.998869	1	1	0.999999	0.99999	0.63292
sll0297		Hypothetical;;hypothetical protein	0.8949	1.1562	0.9246	0.64745	0.7463	-0.0918	-0.2045	0.16365	0.0965	0.2374	0.00114255	8.78799e-05	0.000478237	0.00639366	3.39522e-05	1	1	0.999999	0.99999	0.925078
sll0298		Hypothetical;;hypothetical protein	0.4895	0.7919	0.52955	0.55275	0.40995	-0.2084	-0.15775	0.1312	0.0643	0.1052	0.0478597	0.000891618	0.0247649	0.0014923	0.00652442	1	1	0.999999	0.99999	0.972898
sll0301		Hypothetical;;hypothetical protein	0.41385	0.34185	0.41205	0.36755	0.258	-0.1782	0.0667	-0.1228	-0.0215	0.0443	0.469899	0.593565	0.277654	0.517373	0.273901	1	1	0.999999	0.99999	0.958505
sll0310		Hypothetical;;hypothetical protein	0.1141	0.422	-0.1558	0.13235	-0.0062	-0.10645	-0.0119	-0.0689	-0.0924	-0.2557	0.986389	0.439703	0.750874	0.93226	0.988785	1	1	0.999999	0.999996	0.885239
sll0318		Hypothetical;;hypothetical protein	0.2681	0.24325	0.1024	0.1425	0.05585	0.1329	0.20855	0.0427	0.1245	-0.3621	0.491493	0.634929	0.856631	0.891158	0.987628	1	0.99985	0.999999	0.99999	0.368857
sll0325		Hypothetical;;hypothetical protein	0.1078	0.19305	-0.05325	0.2198	0.1471	-0.04295	-0.067	0.0951	0.1459	0.1414	0.973583	0.770295	0.910385	0.654866	0.743128	1	1	0.999999	0.99999	0.987324
sll0335		Hypothetical;;hypothetical protein	0.04665	-0.0643	0.01505	-0.24735	-0.03755	-0.175	0.0018	-0.068	0.02635	0.2516	0.711328	0.720966	0.871441	0.629176	0.167075	1	1	0.999999	0.99999	0.983178
sll0350		Hypothetical;;hypothetical protein	-0.28295	-0.48285	-0.33145	-0.3589	-0.13515	-0.1396	-0.18415	0.07055	-0.0955	0.22045	0.4173	0.0364873	0.162281	0.0903836	0.694695	1	1	0.999999	0.99999	0.834616
sll0354		Hypothetical;;hypothetical protein	0.04685	0.322	0.0012	0.29705	0.0776	-0.1143	-0.2673	-0.1287	-0.2398	-0.5504	0.876026	0.767397	0.978772	0.758902	0.969931	1	0.989261	0.999999	0.99999	0.259666
sll0355		Hypothetical;;hypothetical protein	0.2368	0.3785	0.3638	0.4916	0.19355	-0.08185	0.1318	-0.04925	-0.00405	-0.06405	0.913598	0.590672	0.377885	0.120575	0.752509	1	1	0.999999	0.99999	0.983603
sll0359		Hypothetical;;hypothetical protein	-0.03355	0.2421	-0.21075	-0.7645	-0.364	-0.024	-0.13915	-0.06225	-0.0178	-0.04785	0.995187	0.641839	0.770136	0.000714797	0.0410564	1	1	0.999999	0.99999	0.999614
sll0360		Hypothetical;;hypothetical protein	-0.0432	0.04115	-0.06805	-0.4807	-0.206	-0.0991	-0.22105	0.10535	-0.07465	0.2984	0.943051	0.948024	0.989373	0.111628	0.522672	1	1	0.999999	0.999997	0.856598
sll0361		Hypothetical;;hypothetical protein	-0.11145	-0.46855	-0.3627	-0.68415	-0.12675	0.067	-0.31175	0.43575	0.0722	0.4547	0.986749	0.3351	0.38144	0.0122321	0.909546	1	0.995347	0.999999	0.99999	0.534883
sll0364		Hypothetical;;hypothetical protein	-0.2158	-0.242	-0.02655	-0.0248	-0.01525	0.05565	-0.19465	0.10855	0.0104	-0.3419	0.840314	0.523771	0.534658	0.996915	0.984724	1	0.971791	0.999999	0.99999	0.63077
sll0372		Hypothetical;;hypothetical protein	-0.4388	-0.5807	-0.59215	-0.777	-0.5087	-0.0975	-0.1106	0.10355	-0.0123	0.1919	0.0228751	0.00291344	0.000752516	1.64343e-06	2.40422e-05	1	1	0.999999	0.99999	0.821758
sll0381		Hypothetical;;hypothetical protein	-0.2672	-0.1514	-0.2788	0.1641	-0.2639	0.544	0.03215	0.57145	0.8672	0.237	0.932692	0.923971	0.86388	0.941973	0.804736	1	1	0.999999	0.652805	0.991211
sll0382		Hypothetical;;hypothetical protein	-0.5561	-0.23285	-0.0581	0.00265	-0.26085	0.8828	0.0637	1.13055	1.45855	0.74935	0.799404	0.958018	0.985046	0.999994	0.895196	1	1	0.999999	0.110144	0.69574
sll0397		Hypothetical;;hypothetical protein	-0.00585	0.0705	0.428	-0.1077	-0.0791	0.08655	0.01445	0.03455	-0.08315	0.06375	0.875724	0.941879	0.0789611	0.96729	0.962505	1	1	0.999999	0.99999	0.998184
sll0400		Hypothetical;;hypothetical protein	0.2564	0.3778	0.5414	0.3066	0.3642	0.09005	-0.0188	0.14255	0.12375	-0.0292	0.690662	0.378844	0.0422589	0.411429	0.0305575	1	1	0.999999	0.99999	0.99957
sll0410		Hypothetical;;hypothetical protein	0.10165	0.1159	0.14245	0.0596	0.15705	0.0318	-0.12785	-0.00635	0.0484	0.4628	0.971098	0.903706	0.567531	0.98372	0.640582	1	1	0.999999	0.99999	0.247727
sll0412		Hypothetical;;hypothetical protein	0.33345	0.34935	0.29525	0.17055	0.09605	-0.1267	0.19695	-0.1825	-0.031	-0.113	0.71553	0.512144	0.376776	0.975604	0.951194	1	0.997938	0.999999	0.99999	0.99981
sll0413		Hypothetical;;hypothetical protein	-0.2309	-0.4936	-0.46615	-0.53465	-0.23515	0.09385	-0.1498	0.0731	-0.04515	-0.0061	0.826373	0.213642	0.168865	0.0434101	0.433351	1	1	0.999999	0.99999	0.999996
sll0414		Hypothetical;;hypothetical protein	-0.37425	-0.40195	-0.5622	-0.5352	-0.4519	0.2267	-0.14645	0.10045	-0.05975	-0.5287	0.641331	0.579148	0.172909	0.140744	0.0523674	1	1	0.999999	0.99999	0.455311
sll0423		Hypothetical;;hypothetical protein	0.60505	0.95955	0.8165	0.69025	0.45415	-0.02825	0.0932	0.09325	0.3586	0.30865	0.156017	0.00921438	0.0153129	0.0251804	0.0536378	1	1	0.999999	0.99999	0.912495
sll0424		Hypothetical;;hypothetical protein	0.4036	0.27055	0.5387	0.42745	0.29075	-0.22505	-0.0968	0.01285	-0.0442	0.1259	0.586347	0.828217	0.042134	0.094873	0.165562	1	0.999666	0.999999	0.99999	0.74398
sll0436		Hypothetical;;hypothetical protein	0.2209	0.1537	-0.06305	0.0671	0.01605	-0.05205	0.0094	-0.08495	-0.0436	-0.2527	0.956726	0.966618	0.589395	0.33711	0.699893	1	1	0.999999	0.99999	0.975227
sll0442		Hypothetical;;hypothetical protein	-0.3274	-0.15545	-0.09445	0.0658	0.0825	-0.25065	-0.0665	0.1066	0.19285	-0.25505	0.785389	0.941377	0.939936	0.962955	0.977537	1	1	0.999999	0.99999	0.882929
sll0451		Hypothetical;;hypothetical protein	-0.3216	-0.2794	-0.5018	-0.23415	-0.3019	0.037	0.1247	-0.179	0.00775	-0.0936	0.159427	0.15098	0.0145266	0.182043	0.0121735	1	1	0.999999	0.99999	0.998753
sll0456		Hypothetical;;hypothetical protein	-0.1999	-0.4167	-0.50345	-0.5305	-0.12135	-0.11555	-0.17335	0.01975	-0.0248	0.2082	0.767802	0.098001	0.0145116	0.00262373	0.737143	1	1	0.999999	0.99999	0.828045
sll0462		Hypothetical;;hypothetical protein	0.01875	0.21925	0.12955	0.0513	-0.04205	0.18	0.0654	0.2555	0.0053	0.05115	0.915812	0.810302	0.606209	0.946396	0.970013	1	1	0.999999	0.99999	0.999996
sll0470		Hypothetical;;hypothetical protein	-0.51695	-0.64425	-0.54475	-0.23495	-0.13065	-0.0755	-0.17565	0.3981	0.07855	-0.04495	0.489464	0.251934	0.280543	0.892038	0.951542	1	1	0.999999	0.99999	0.999996
sll0471		Hypothetical;;hypothetical protein	-0.30935	-0.50975	-0.1572	-0.0881	0.07365	-0.18675	-0.4373	0.4774	-0.1311	0.0137	0.761683	0.303832	0.53668	0.516651	0.132803	1	0.996421	0.999999	0.99999	0.99976
sll0487		Hypothetical;;hypothetical protein	-0.6164	-0.8014	-0.8925	-0.2778	-0.31255	0.0344	-0.35495	0.26245	0.12195	0.27505	0.0968651	0.0213971	0.00373696	0.632935	0.21214	1	0.998039	0.999999	0.99999	0.798374
sll0488		Hypothetical;;hypothetical protein	0.05585	0.1695	-0.08175	-0.0391	0.0332	-0.0287	-0.0374	0.0273	0.2808	0.31305	0.971122	0.946246	0.865407	0.760965	0.775733	1	1	0.999999	0.99999	0.849626
sll0493		Hypothetical;;hypothetical protein	-0.03125	-0.18505	-0.1273	-0.0129	0.03195	-0.2555	-0.06965	-0.30635	-0.20435	0.1744	0.999291	0.871884	0.939256	0.855111	0.99667	1	1	0.999999	0.99999	0.881334
sll0496		Hypothetical;;hypothetical protein	-0.7255	-0.90145	-0.6608	-0.73145	-0.55395	0.0087	-0.12505	-0.11915	-0.1717	-0.1252	0.00194495	0.000150834	0.00246884	0.000207375	0.000333272	1	1	0.999999	0.99999	0.967031
sll0497		Hypothetical;;hypothetical protein	0.03565	0.1252	-0.1526	0.01475	-0.143	-0.1108	-0.1042	-0.15775	-0.0228	-0.2504	0.998795	0.914726	0.845039	0.992592	0.718672	1	1	0.999999	0.99999	0.815458
sll0498		Hypothetical;;hypothetical protein	0.44685	0.86785	0.781	0.24005	0.0783	0.0653	0.2842	0.17045	0.19075	0.00695	0.499044	0.0561188	0.065677	0.487587	0.920261	1	1	0.999999	0.99999	0.999996
sll0499		Hypothetical;;hypothetical protein	0.2202	0.2421	-0.0577	0.0229	0.1168	-0.03435	0.04265	-0.0024	0.0292	0.01305	0.909374	0.824026	0.992455	0.916366	0.935254	1	1	0.999999	0.99999	0.999996
sll0503		Hypothetical;;hypothetical protein	-0.15095	-0.0703	0.09185	-0.18825	-0.0474	-0.1675	0.07185	-0.0566	-0.1275	0.2109	0.401294	0.768743	0.964909	0.216797	0.949182	1	1	0.999999	0.99999	0.573163
sll0505		Hypothetical;;hypothetical protein	0.0407	-0.30325	0.00285	-0.2148	0.0602	-0.07665	0.0255	0.1739	0.0985	0.4705	0.917269	0.342512	0.583308	0.132497	0.187528	1	1	0.999999	0.99999	0.143074
sll0513		Hypothetical;;hypothetical protein	-0.5479	-0.98645	-1.1506	-0.6039	-0.4466	0.12805	0.0046	0.2315	-0.0237	-0.1372	0.0026992	1.66315e-06	1.59623e-08	7.99529e-05	0.000136652	1	1	0.999999	0.99999	0.944202
sll0514		Hypothetical;;hypothetical protein	0.242	0.2414	0.3205	0.0902	0.19985	0.0142	0.0004	0.2033	0.09045	0.09035	0.408605	0.432289	0.367482	0.948146	0.54323	1	1	0.999999	0.99999	0.996767
sll0524		Hypothetical;;hypothetical protein	0.24275	0.38625	-0.139	0.35575	0.08065	0.1532	-0.0664	0.0533	0.2319	0.3358	0.572158	0.129903	0.785161	0.0813458	0.926226	1	1	0.999999	0.9917	0.380912
sll0525		Hypothetical;;hypothetical protein	0.17685	0.15525	0.52195	0.1604	0.17145	0.0205	-0.1597	-0.1085	-0.17085	-0.0303	0.717931	0.895088	0.0702404	0.746605	0.645979	1	1	0.999999	0.99999	0.999996
sll0528		Hypothetical;;hypothetical protein	0.60425	0.92135	0.89255	0.61425	0.57955	-0.16675	0.0465	0.0794	-0.1981	-0.33285	0.189354	0.0187775	0.00997531	0.0718011	0.011038	1	1	0.999999	0.99999	0.878189
sll0529		Hypothetical;;hypothetical protein	-0.5205	-0.5829	-0.5149	-0.24185	-0.16275	-0.1364	-0.2736	-0.07385	0.1556	0.13385	0.0612064	0.0325717	0.028989	0.462001	0.520614	1	0.986949	0.999999	0.99999	0.995484
sll0532		Hypothetical;;hypothetical protein	0.06615	0.12315	0.03105	0.18875	0.17	0.0271	-0.02975	0.1377	0.12895	0.00195	0.982144	0.940729	0.996784	0.279583	0.444193	1	1	0.999999	0.99999	0.999996
sll0543		Hypothetical;;hypothetical protein	-0.1793	0.21955	0.093	-0.3441	-0.7181	0.053	0.8012	-0.45885	-0.03305	-0.5454	0.978603	0.915324	0.985997	0.74879	0.00732641	1	0.710732	0.999999	0.999994	0.641647
sll0544		Hypothetical;;hypothetical protein	0.34925	0.38685	0.377	0.1402	0.0632	-0.05275	0.1965	-0.1135	-0.12775	0.02795	0.284121	0.203469	0.152613	0.793777	0.967685	1	1	0.999999	0.99999	0.999996
sll0545		Hypothetical;;hypothetical protein	-0.31945	-0.6731	-0.518	-0.33525	-0.3614	-0.07915	-0.11225	0.028	-0.1893	-0.1946	0.643443	0.0454846	0.0976966	0.401848	0.0808157	1	1	0.999999	0.99999	0.982564
sll0549		Hypothetical;;hypothetical protein	0.71295	0.5849	0.55515	-0.0558	0.186	0.2891	0.1408	0.41825	0.14285	0.18735	0.0728516	0.242021	0.195283	0.997403	0.788064	1	1	0.999999	0.99999	0.995078
sll0553		Hypothetical;;hypothetical protein	0.03165	0.08615	0.0308	0.2641	0.1821	-0.18495	-0.1172	0.27285	0.1594	0.2682	0.997349	0.97001	0.978304	0.578061	0.624315	1	1	0.999999	0.99999	0.853218
sll0564		Hypothetical;;hypothetical protein	-0.3536	-0.2676	-0.43295	-0.14005	-0.16135	-0.0029	-0.09605	0.24875	0.01305	-0.3113	0.270841	0.584366	0.0759665	0.894552	0.620013	1	1	0.999999	0.99999	0.382464
sll0565		Hypothetical;;hypothetical protein	-0.2832	-0.47335	-0.49215	0.0654	0.0575	-0.1115	-0.2333	-0.10125	-0.16855	-0.02875	0.678508	0.180021	0.0892116	0.971223	0.916088	1	1	0.999999	0.99999	0.990565
sll0572		Hypothetical;;hypothetical protein	0.3434	1.03235	0.80985	0.3395	0.10775	-0.40235	-0.05705	-0.66325	-0.32925	-0.4133	0.844618	0.0197275	0.0318457	0.637014	0.907614	1	1	0.999999	0.99999	0.834951
sll0577		Hypothetical;;hypothetical protein	-0.5948	-0.71985	-0.5056	-0.2359	-0.0664	0.06965	-0.1044	-0.0003	0.1093	0.3356	0.014596	0.00428489	0.0350299	0.567858	0.962378	1	1	0.999999	0.99999	0.521782
sll0585		Hypothetical;;hypothetical protein	0.0813	-0.0789	0.51905	0.22845	0.49875	0.0289	-0.1887	0.2869	0.23095	0.48365	0.996376	0.989159	0.254735	0.890256	0.0462243	1	1	0.999999	0.99999	0.577934
sll0586		Hypothetical;;hypothetical protein	0.41415	0.39375	0.24635	0.5286	0.20925	0.09485	0.0819	0.0368	0.17065	0.11395	0.169073	0.158722	0.359364	0.0144565	0.291814	1	1	0.999999	0.99999	0.951172
sll0596		Hypothetical;;hypothetical protein	0.41895	0.7189	0.4654	0.68125	0.4145	0.035	0.1029	0.103	0.14375	-0.1636	0.500256	0.0639815	0.285302	0.011487	0.0591277	1	1	0.999999	0.99999	0.996925
sll0597		Hypothetical;;hypothetical protein	-0.2163	-0.12795	-0.29375	-0.1522	-0.28855	0.1149	-0.1791	0.2664	-0.02935	0.11895	0.857642	0.927149	0.171162	0.915824	0.165759	1	1	0.999999	0.99999	0.998161
sll0602		Hypothetical;;hypothetical protein	0.3425	0.22065	0.1672	0.2237	0.13595	-0.09125	0.09005	-0.09025	-0.00835	0.0204	0.660965	0.866917	0.896741	0.838595	0.816556	1	1	0.999999	0.99999	0.991518
sll0606		Hypothetical;;hypothetical protein	-0.0581	-0.0897	-0.21535	-0.02795	-0.1996	-0.33745	-0.0685	-0.1922	0.01955	-0.0477	0.813273	0.679232	0.588419	0.991215	0.352726	1	1	0.999999	0.99999	0.996326
sll0609		Hypothetical;;hypothetical protein	0.2507	0.1541	0.0715	0.21205	0.1284	-0.1164	-0.081	-0.1391	-0.01815	0.0793	0.927505	0.957985	0.975994	0.449729	0.780266	1	1	0.999999	0.99999	0.994699
sll0611		Hypothetical;;hypothetical protein	0.466	0.71605	0.4278	0.4336	0.3217	-0.10805	0.10375	-0.42465	-0.1319	-0.1069	0.459938	0.100131	0.419851	0.319621	0.29767	1	1	0.999999	0.99999	0.998541
sll0615		Hypothetical;;hypothetical protein	0.9364	1.13805	1.6293	0.13435	0.5304	0.7924	0.12775	0.316	-0.16545	-0.7434	0.611929	0.410858	0.0643421	0.993442	0.603611	1	1	0.999999	0.99999	0.907783
sll0639		Hypothetical;;hypothetical protein	0.34305	0.5823	0.3812	0.3255	0.22225	0.12605	0.065	0.19805	0.15595	0.2001	0.237808	0.0217	0.104715	0.069656	0.218879	1	1	0.999999	0.99999	0.894176
sll0658		Hypothetical;;hypothetical protein	-0.1162	-0.21355	-0.0725	-0.01605	-0.02035	-0.08735	-0.1615	-0.1557	-0.1096	-0.1545	0.544326	0.31958	0.977239	0.950254	0.976815	1	0.99985	0.999999	0.99999	0.985343
sll0659		Hypothetical;;hypothetical protein	-0.00975	-0.1073	0.01615	0.0793	0.01065	-0.07125	-0.1303	-0.04435	-0.0162	-0.12985	0.860384	0.773482	0.900611	0.976465	0.972932	1	0.984315	0.999999	0.99999	0.97607
sll0670		Hypothetical;;hypothetical protein	-0.1519	0.41015	0.7702	-0.17135	-0.2809	0.3888	0.358	0.55755	0.0283	0.05055	0.984632	0.758916	0.187276	0.981807	0.749288	1	1	0.999999	0.99999	0.999996
sll0676		Hypothetical;;hypothetical protein	-0.5758	-0.2366	-0.09285	-0.2376	-0.59195	0.59725	0.36385	0.1198	-0.0924	-0.26045	0.324301	0.884662	0.921905	0.887197	0.0203742	1	1	0.999999	0.99999	0.985176
sll0678		Hypothetical;;hypothetical protein	-0.1549	0.2075	0.3946	0.01055	-0.3293	0.31335	0.3775	0.1449	-0.06895	-0.23425	0.979526	0.962728	0.704871	0.894502	0.599987	1	1	0.999999	0.99999	0.986247
sll0685		Hypothetical;;hypothetical protein	1.0595	1.1155	1.45855	0.7887	0.5677	0.0193	0.0091	-0.0309	0.1253	0.06935	0.000511869	0.000505017	2.52209e-06	0.00187986	0.00287393	1	1	0.999999	0.99999	0.999791
sll0691		Hypothetical;;hypothetical protein	-0.2072	-0.1907	-0.1682	-0.04725	-0.1304	-0.0085	-0.01895	-0.07275	-0.04035	-0.10595	0.59292	0.713442	0.666683	0.981682	0.766984	1	1	0.999999	0.999997	0.988613
sll0696		Hypothetical;;hypothetical protein	-0.2108	-0.0612	-0.28085	-0.0669	-0.14045	0.0922	-0.09665	0.13275	-0.006	-0.04235	0.755547	0.738793	0.517009	0.993539	0.730687	1	1	0.999999	0.99999	0.999996
sll0727		Hypothetical;;hypothetical protein	-0.24305	-0.1004	0.0436	-0.1799	-0.1235	0.12305	-0.028	0.2037	-0.01075	0.0169	0.640902	0.961017	0.994483	0.864183	0.618644	1	1	0.999999	0.99999	0.992471
sll0732		Hypothetical;;hypothetical protein	-0.1675	0.18895	0.57	-0.11375	-0.1581	0.1789	0.1552	0.0761	-0.01335	-0.06295	0.976801	0.757793	0.401173	0.994614	0.946642	1	1	0.999999	0.99999	0.999996
sll0735		Hypothetical;;hypothetical protein	-1.1871	-1.27165	-0.91735	-0.6859	-0.37855	-0.11065	-0.3474	-0.0579	0.0489	-0.38235	1.93359e-06	9.37074e-07	3.90471e-05	0.000261867	0.00692121	1	0.895727	0.999999	0.99999	0.368827
sll0736		Hypothetical;;hypothetical protein	-0.58385	-0.5922	-0.0683	-0.45365	0.0013	0.11305	-0.0378	0.1004	-0.0388	0.0366	0.0496771	0.0530615	0.981874	0.160325	0.996983	1	1	0.999999	0.99999	0.999689
sll0737		Hypothetical;;hypothetical protein	-0.00775	0.2953	0.1491	-0.0027	-0.19815	0.1019	0.07905	0.0674	0.0052	-0.0378	0.960912	0.805642	0.875452	0.985919	0.693698	1	1	0.999999	0.99999	0.999155
sll0740		Hypothetical;;hypothetical protein	0.10925	0.66905	0.88885	0.14915	-0.1245	0.1891	0.2383	0.072	-0.121	-0.29905	0.48144	0.0877771	0.034326	0.741746	0.854599	1	1	0.999999	0.99999	0.598255
sll0742		Hypothetical;;hypothetical protein	-0.02245	-0.10245	-0.3123	-0.2714	-0.26035	0.1137	0.0212	0.00945	0.1329	-0.0558	0.998285	0.954702	0.34634	0.396118	0.0644396	1	1	0.999999	0.99999	0.998618
sll0743		Hypothetical;;hypothetical protein	-0.1921	-0.24695	-0.143	-0.28405	-0.34535	0.08115	0.2183	-0.02295	0.13095	-0.04585	0.746168	0.527653	0.815928	0.273856	0.011232	1	0.946226	0.999999	0.99999	0.999297
sll0744		Hypothetical;;hypothetical protein	0.24725	0.1273	0.2767	0.035	-0.074	0.0032	0.161	-0.09045	0.0855	0.05315	0.767378	0.920198	0.43526	0.997555	0.966816	1	1	0.999999	0.999994	0.999733
sll0749		Hypothetical;;hypothetical protein	0.64475	0.8675	0.6068	-0.0558	0.08365	-0.01775	0.0193	0.1246	0.20235	-0.11515	0.0246535	0.00279185	0.028607	0.995578	0.949176	1	1	0.999999	0.99999	0.995106
sll0752		Hypothetical;;hypothetical protein	-0.15215	-0.38055	-0.33085	-0.16815	-0.2412	-0.0329	-0.08645	0.05175	-0.15585	-0.0545	0.862173	0.187839	0.215458	0.683274	0.122331	1	1	0.999999	0.99999	0.999521
sll0763		Hypothetical;;hypothetical protein	0.34795	0.3265	0.3986	0.4742	0.43985	-0.16625	0.01555	-0.03655	-0.11235	0.12275	0.814673	0.722302	0.308954	0.0724142	0.0115354	1	1	0.999999	0.99999	0.74398
sll0765		Hypothetical;;hypothetical protein	0.0613	0.2351	0.2421	-0.0093	0.04215	0.18685	0.05695	0.16175	-0.0478	-0.41015	0.995542	0.714704	0.490465	0.993502	0.983497	1	1	0.999999	0.99999	0.414249
sll0781		Hypothetical;;hypothetical protein	-0.1856	-0.3957	-0.52645	-0.7177	-0.5162	-0.03605	-0.26535	-0.3996	-0.17535	-0.64195	0.839441	0.301883	0.0561487	0.00153743	0.00215113	1	0.995347	0.999999	0.99999	0.0720564
sll0787		Hypothetical;;hypothetical protein	-0.1177	0.2881	0.466	-0.0169	-0.26825	0.39015	0.1473	0.3718	-0.03935	-0.16545	0.988668	0.752882	0.459686	0.999387	0.642246	1	1	0.999999	0.99999	0.996396
sll0788		Hypothetical;;hypothetical protein	1.1117	2.50735	0.74615	-0.29445	0.1115	0.9153	-1.21235	0.9195	-0.58665	0.02545	0.859228	0.16714	0.897128	0.995304	0.998451	1	1	0.999999	0.99999	1
sll0793		Hypothetical;;hypothetical protein	0.2215	0.2175	0.46715	0.26785	0.22955	-0.1026	0.04005	-0.0823	-0.1172	-0.02105	0.926826	0.963697	0.504816	0.951942	0.757268	1	1	0.999999	0.99999	0.999545
sll0800		Hypothetical;;hypothetical protein	0.2523	0.5526	0.64405	0.19025	0.0801	0.24595	0.48405	0.01965	-0.06965	-0.08795	0.813805	0.120974	0.0242658	0.861447	0.967556	1	0.804483	0.999999	0.99999	0.999303
sll0802		Hypothetical;;hypothetical protein	0.00775	-0.07495	-0.15435	-0.0618	-0.0924	0.15825	-0.2064	0.1692	-0.02415	0.1441	0.999609	0.976412	0.887768	0.991586	0.952943	1	1	0.999999	0.99999	0.996269
sll0803		Hypothetical;;hypothetical protein	0.25275	0.3418	0.51055	-0.0246	0.092	0.15435	0.0804	0.0373	0.03685	0.1351	0.567003	0.198635	0.0175107	0.993724	0.907606	1	0.997791	0.999999	0.99999	0.991827
sll0804		Hypothetical;;hypothetical protein	0.33905	0.246	0.18715	0.4337	0.3167	0.06265	-0.0084	0.00485	0.02875	0.1567	0.664202	0.796799	0.864173	0.205621	0.215731	1	1	0.999999	0.99999	0.951427
sll0809		Hypothetical;;hypothetical protein	0.24365	0.32495	0.02305	0.0918	-0.0159	-0.19135	0.05965	-0.0872	-0.0849	-0.12005	0.949663	0.771745	0.978647	0.995611	0.993254	1	1	0.999999	0.99999	0.99972
sll0812		Hypothetical;;hypothetical protein	-0.04365	-0.187	-0.2563	-0.6945	-0.5146	0.28	-0.1761	0.3769	0.13405	-0.4504	0.989311	0.902924	0.70012	0.0138438	0.0147673	1	1	0.999999	0.99999	0.523118
sll0814		Hypothetical;;hypothetical protein	0.3695	0.33705	-0.13175	0.23785	0.3214	-0.08525	-0.40815	0.1841	0.0335	-0.24265	0.11114	0.212702	0.828463	0.350702	0.0103503	1	0.717421	0.999999	0.99999	0.679917
sll0822		Hypothetical;;hypothetical protein	-0.1169	-0.371	0.01485	-0.5594	-0.16485	0.10775	0.01335	-0.0928	-0.0268	-0.13875	0.934016	0.112782	0.998767	0.000382063	0.359562	1	1	0.999999	0.99999	0.969835
sll0827		Hypothetical;;hypothetical protein	0.1392	0.1099	0.0945	0.2208	-0.01205	0.0456	0.0953	-0.1633	-0.11095	-0.19985	0.967034	0.964111	0.96934	0.801101	0.996668	1	1	0.999999	0.99999	0.981371
sll0832		Hypothetical;;hypothetical protein	-0.03895	-0.03715	-0.0712	0.0854	-0.0781	-0.12005	-0.0431	-0.05485	-0.07305	-0.26125	0.286643	0.643247	0.623807	0.978168	0.225781	1	1	0.999999	0.99999	0.805982
sll0839		Hypothetical;;hypothetical protein	0.18805	0.3092	0.52835	0.0168	0.2494	0.0015	-0.04445	0.3186	0.1034	0.4112	0.932233	0.674515	0.101319	0.999666	0.438874	1	1	0.999999	0.99999	0.579936
sll0846		Hypothetical;;hypothetical protein	-0.028	0.41995	0.6052	0.0384	0.12845	-0.2961	0.1058	0.2652	-0.12885	-0.5622	0.999815	0.7777	0.41465	0.999161	0.978276	1	1	0.999999	0.99999	0.766917
sll0853		Hypothetical;;hypothetical protein	-0.3875	-0.3898	-0.2465	-0.08005	-0.12995	0.0548	0.04865	0.0457	0.0067	-0.01515	0.0132431	0.0156502	0.0989574	0.38193	0.0366131	1	1	0.999999	0.999996	0.999959
sll0854		Hypothetical;;hypothetical protein	-0.24155	-0.32945	-0.05395	-0.03425	-0.0243	0.14505	-0.05195	0.26295	0.0293	0.0752	0.540133	0.24223	0.97937	0.792246	0.796706	1	1	0.999999	0.99999	0.905663
sll0858		Hypothetical;;hypothetical protein	0.13255	0.0841	0.22625	0.7157	0.4563	-0.1594	-0.10985	0.10705	0.1576	0.10035	0.927321	0.940366	0.62954	0.000231976	0.00184047	1	1	0.999999	0.99999	0.981799
sll0860		Hypothetical;;hypothetical protein	-0.1068	-0.2476	0.06525	0.2451	0.24095	-0.0411	-0.2055	0.097	0.0454	0.1765	0.910475	0.242888	0.94517	0.121234	0.0164087	1	0.970227	0.999999	0.99999	0.759503
sll0861		Hypothetical;;hypothetical protein	-0.0597	-0.26315	0.03805	0.2587	0.1697	-0.04485	-0.0598	0.12885	0.06965	0.09765	0.70685	0.187011	0.962519	0.504563	0.460586	1	1	0.999999	0.99999	0.854321
sll0862		Hypothetical;;hypothetical protein	-0.13385	-0.27425	0.20925	0.23225	0.1549	-0.0422	-0.0515	-0.0512	0.07125	0.16525	0.873282	0.273997	0.414581	0.163098	0.304352	1	1	0.999999	0.99999	0.870378
sll0863		Hypothetical;;hypothetical protein	-0.54705	-0.4666	0.1452	-0.219	0.03245	0.0165	-0.06915	0.0678	-0.0257	0.4319	0.0802817	0.19934	0.903965	0.734786	0.996906	1	1	0.999999	0.99999	0.433599
sll0864		Hypothetical;;hypothetical protein	-0.29385	-0.2174	0.50075	-0.2226	0.14985	0.18215	0.05905	0.20605	0.0865	0.43305	0.706355	0.0866782	0.465791	0.936123	0.232503	1	1	0.999999	0.99999	0.44906
sll0867		Hypothetical;;hypothetical protein	0.33915	0.60655	0.42615	0.3139	0.1676	0.04385	-0.02335	0.2294	0.2166	0.02145	0.581066	0.150396	0.360525	0.358816	0.730234	1	1	0.999999	0.99999	0.999963
sll0871		Hypothetical;;hypothetical protein	0.7031	1.04005	0.9073	0.62765	0.3871	0.1091	0.2894	0.1142	0.21955	-0.07015	0.00254174	3.03949e-05	5.83889e-05	0.00118969	0.00929598	1	0.987854	0.999999	0.99999	0.999729
sll0875		Hypothetical;;hypothetical protein	-0.1222	-0.20965	-0.29075	0.07055	-0.13005	-0.19375	-0.107	-0.0742	-0.0989	-0.11745	0.278959	0.112171	0.0488849	0.813655	0.193521	1	1	0.999999	0.99999	0.999812
sll0877		Hypothetical;;hypothetical protein	0.42895	0.46955	0.5862	0.46825	0.29775	-0.1087	0.0657	-0.1514	-0.10945	-0.05525	0.219185	0.110236	0.012769	0.0456388	0.0689878	1	1	0.999999	0.99999	0.999996
sll0886		Hypothetical;;hypothetical protein	-0.0211	0.0281	-0.04345	0.42635	0.3731	-0.01705	-0.04455	0.26935	0.25345	-0.00445	0.997098	0.980749	0.896103	0.150011	0.0588061	1	1	0.999999	0.99999	0.999996
sll0888		Hypothetical;;hypothetical protein	0.4417	0.82375	0.66195	0.27855	0.27215	0.1948	0.06555	0.1383	0.04525	-0.2971	0.364496	0.00963657	0.0222939	0.658054	0.341963	1	1	0.999999	0.99999	0.703825
sll0898		Hypothetical;;hypothetical protein	-0.03385	0.0413	0.20515	0.2185	0.28785	-0.0954	-0.066	0.024	-0.01655	0.31915	0.738854	0.461706	0.79447	0.757729	0.201795	1	1	0.999999	0.99999	0.350962
sll0905		Hypothetical;;hypothetical protein	0.13725	0.4109	0.71295	0.48035	0.23575	0.0519	0.22735	0.37175	0.23265	0.0563	0.963104	0.208266	0.00409958	0.0251601	0.312154	1	1	0.999999	0.99999	0.999396
sll0913		Hypothetical;;hypothetical protein	-0.08145	0.16285	0.2154	-0.3406	-0.1226	0.14095	-0.0032	0.07595	-0.03155	-0.07675	0.978818	0.778314	0.500486	0.0345828	0.67551	1	1	0.999999	0.99999	0.998816
sll0924		Hypothetical;;hypothetical protein	0.30965	0.2559	0.44865	0.54235	0.49335	0.10145	0.3533	0.11395	0.07485	0.05145	0.669713	0.749324	0.170621	0.0395301	0.0071544	1	0.959706	0.999999	0.999994	0.999155
sll0925		Hypothetical;;hypothetical protein	0.33035	0.64885	0.2033	-0.1327	0.01065	0.10935	0.0629	-0.15905	0.06345	-0.3099	0.467165	0.0197617	0.74306	0.926549	0.984473	1	1	0.999999	0.99999	0.692387
sll0926		Hypothetical;;hypothetical protein	-0.229	-0.1975	-0.1696	0.0524	-0.049	0.12255	-0.22235	-0.00635	-0.09985	0.1807	0.677394	0.769487	0.797925	0.548162	0.245072	1	1	0.999999	0.99999	0.967185
sll0931		Hypothetical;;hypothetical protein	-0.20215	-0.43515	-0.18245	0.09485	0.13175	0.3107	-0.1458	0.39425	0.09825	0.18705	0.878275	0.292725	0.828836	0.945426	0.600192	1	1	0.999999	0.99999	0.9554
sll0932		Hypothetical;;hypothetical protein	-0.45215	-0.35205	-0.26965	-0.20985	-0.1381	0.08785	-0.1536	0.2349	-0.16345	0.04345	0.464703	0.659855	0.745415	0.901812	0.899184	1	1	0.999999	0.99999	0.999914
sll0933		Hypothetical;;hypothetical protein	0.31375	-0.2796	0.5215	0.10545	0.43275	0.15265	-0.08985	0.3437	-0.0308	0.541	0.775112	0.812093	0.260595	0.978528	0.0949733	1	1	0.999999	0.99999	0.47274
sll0939		Hypothetical;;hypothetical protein	-0.36245	-0.138	0.0078	-0.4461	-0.3324	0.0274	0.00925	0.05465	-0.16675	-0.0281	0.576821	0.937817	0.796693	0.17679	0.158593	1	1	0.999999	0.99999	0.999072
sll0944		Hypothetical;;hypothetical protein	0.23055	0.23985	0.431	-0.3596	-0.3113	0.25375	0.2252	0.24785	0.24135	-0.0069	0.914538	0.854884	0.295855	0.499438	0.320854	1	0.986949	0.999999	0.99999	0.99952
sll0983		Hypothetical;;hypothetical protein	0.51985	0.4405	0.87355	0.7853	0.7271	0.0611	0.08125	0.3716	0.1542	0.4591	0.0759415	0.105416	0.000523264	0.000236573	5.8152e-05	1	1	0.999999	0.99999	0.344792
sll0984		Hypothetical;;hypothetical protein	0.1206	-0.01155	0.24585	0.0388	0.2047	0.09775	0.0226	0.1126	0.19885	0.085	0.978313	0.838904	0.704399	0.99792	0.534516	1	1	0.999999	0.99999	0.999584
sll0994		Hypothetical;;hypothetical protein	0.0123	-0.19345	-0.2121	0.05795	-0.1054	-0.0066	0.0171	-0.105	0.0002	-0.0479	0.999841	0.714094	0.559071	0.991376	0.81044	1	1	0.999999	0.99999	0.999875
sll0995		Hypothetical;;hypothetical protein	0.68615	0.931	0.5867	0.6326	0.38125	0.1451	0.2127	0.069	0.3351	-0.04555	0.0202165	0.00177603	0.0468411	0.00916887	0.0503595	1	1	0.999999	0.99999	0.999996
sll0996		Hypothetical;;hypothetical protein	0.05585	0.03635	0.2276	0.26185	0.05205	-0.20435	0.1033	-0.06625	0.0285	-0.0081	0.758389	0.848423	0.889549	0.866193	0.967263	1	1	0.999999	0.99999	0.996437
sll0997		Hypothetical;;hypothetical protein	0.1236	0.82525	0.39295	0.32705	0.0502	-0.34875	0.1497	-0.53305	-0.1417	-0.12935	0.891192	0.00673539	0.338317	0.491695	0.992926	1	1	0.999999	0.99999	0.997149
sll1004		Hypothetical;;hypothetical protein	0.11765	-0.00225	-0.03465	0.25885	0.01125	-0.2962	-0.05465	-0.12855	-0.11695	-0.0506	0.995096	0.999949	0.994955	0.911506	0.999373	1	1	0.999999	0.99999	0.999996
sll1011		Hypothetical;;hypothetical protein	0.3551	0.37575	0.60365	-0.19815	0.02205	0.26675	0.0743	0.3013	0.1367	0.0657	0.285919	0.324868	0.0246344	0.851382	0.998036	1	1	0.999999	0.99999	0.952964
sll1021		Hypothetical;;hypothetical protein	-0.2585	0.0187	-0.18315	0.02505	-0.1692	-0.0214	0.0825	-0.12055	0.0849	-0.4965	0.400841	0.579291	0.638996	0.999318	0.575628	1	1	0.999999	0.99999	0.155873
sll1022		Hypothetical;;hypothetical protein	0.13185	0.3716	0.6289	0.3666	0.46835	-0.1278	-0.0973	0.11065	0.1269	0.4832	0.986635	0.637829	0.129237	0.562029	0.0659599	1	1	0.999999	0.99999	0.623439
sll1024		Hypothetical;;hypothetical protein	-0.4334	-0.3968	-0.04745	-0.4338	-0.09415	-0.06745	-0.263	0.14025	-0.06195	0.07075	0.272235	0.100953	0.357975	0.158259	0.93634	1	0.945015	0.999999	0.999997	0.999454
sll1025		Hypothetical;;hypothetical protein	0.6021	0.55905	0.86105	0.46665	0.6747	0.007	-0.0843	0.3645	0.29875	0.48945	0.286922	0.354871	0.0289439	0.359583	0.00637605	1	1	0.999999	0.99999	0.648385
sll1036		Hypothetical;;hypothetical protein	0.23775	0.2359	0.38985	0.3159	0.30745	0.0136	0.02365	-0.0773	0.0236	0.27325	0.916031	0.811329	0.269224	0.070986	0.0375598	1	1	0.999999	0.99999	0.594038
sll1039		Hypothetical;;hypothetical protein	-0.00655	0.10865	0.11645	0.14195	-0.11185	0.01235	0.0064	0.0869	0.04505	-0.2058	0.789289	0.887512	0.512427	0.821163	0.503268	1	1	0.999999	0.99999	0.621306
sll1049		Hypothetical;;hypothetical protein	0.1217	0.0983	0.0376	0.2207	0.04685	-0.1575	-0.0875	-0.1536	-0.01325	0.0023	0.835625	0.741468	0.552446	0.907678	0.973166	1	0.99985	0.999999	0.99999	0.99709
sll1052		Hypothetical;;hypothetical protein	0.1312	0.044	-0.09875	0.03845	-0.1227	-0.1856	0.07025	-0.16935	-0.14595	-0.2965	0.982112	0.96717	0.803897	0.997907	0.470235	1	1	0.999999	0.99999	0.653245
sll1053		Hypothetical;;hypothetical protein	0.2955	0.4431	0.16335	0.45485	0.16495	-0.18275	-0.0964	0.0131	0.00795	-0.1714	0.711211	0.274429	0.906224	0.0967273	0.70562	1	1	0.999999	0.99999	0.939967
sll1054		Hypothetical;;hypothetical protein	0.306	0.3127	0.2642	0.4371	0.32555	-0.22485	-0.0606	-0.12665	-0.09465	-0.0769	0.811334	0.736619	0.766003	0.302423	0.272746	1	1	0.999999	0.99999	0.999614
sll1060		Hypothetical;;hypothetical protein	0.263	0.35245	0.51415	-0.0393	0.0024	-0.0856	0.0462	0.17455	0.1397	0.4779	0.521273	0.540123	0.0993717	0.998805	0.608165	1	1	0.999999	0.99999	0.416505
sll1063		Hypothetical;;hypothetical protein	0.1806	0.1783	0.3611	0.17995	0.0766	-0.05285	0.0778	-0.04785	-0.10265	0.11915	0.848106	0.805775	0.200712	0.735016	0.954132	1	1	1	0.99999	0.995704
sll1064		Hypothetical;;hypothetical protein	-0.0091	0.0022	0.068	-0.12985	0.07215	-0.05865	-0.11025	0.17185	0.13745	0.0894	0.967041	0.645904	0.953231	0.791631	0.928683	1	1	0.999999	0.99999	0.999288
sll1071		Hypothetical;;hypothetical protein	0.20445	-0.2835	-0.14955	-0.05595	0.2529	0.03535	-0.24785	0.1079	0.033	0.1345	0.978082	0.561291	0.774643	0.988065	0.770668	1	0.99985	0.999999	0.99999	0.999946
sll1072		Hypothetical;;hypothetical protein	0.14675	0.22905	-0.05775	0.2459	0.26915	-0.06145	-0.2937	0.1853	0.0552	0.115	0.961156	0.782392	0.98843	0.688465	0.271145	1	0.999605	0.999999	0.99999	0.997014
sll1084		Hypothetical;;hypothetical protein	0.3107	0.3169	0.63515	0.30785	0.40505	-0.0964	-0.06865	0.03835	0.03895	0.3136	0.765682	0.670528	0.0574847	0.574781	0.0633747	1	1	0.999999	0.99999	0.732392
sll1092		Hypothetical;;hypothetical protein	-0.56825	-0.79985	-0.4384	-0.51115	-0.14615	0.15405	0.02005	0.19215	0.02165	-0.1233	0.0182441	0.00121898	0.0785301	0.0111053	0.692529	1	1	0.999999	0.99999	0.987341
sll1095		Hypothetical;;hypothetical protein	0.1449	-0.29995	0.2429	-0.5322	-0.07935	0.1572	-0.0964	0.27855	-0.03985	0.2561	0.945809	0.062422	0.460532	0.0147593	0.785088	1	0.995347	0.999999	0.99999	0.764151
sll1106		Hypothetical;;hypothetical protein	0.26705	0.5853	0.7339	0.494	0.29515	0.14525	0.0234	0.08185	0.2297	-0.1708	0.823197	0.131301	0.0143286	0.10883	0.245041	1	1	0.999999	0.99999	0.988106
sll1109		Hypothetical;;hypothetical protein	-0.84745	-1.4482	-1.2617	-1.14985	-0.66365	0.094	-0.23845	-0.09455	-0.11795	-0.1224	0.000489696	1.83969e-07	4.38675e-07	1.25457e-07	1.83172e-05	1	0.996932	0.999999	0.99999	0.887418
sll1118		Hypothetical;;hypothetical protein	0.1359	0.0634	0.0268	-0.18875	0.0155	0.08125	-0.05485	-0.04295	0.0786	-0.17015	0.908514	0.966291	0.996413	0.615453	0.954648	1	1	0.999999	0.99999	0.933602
sll1119		Hypothetical;;hypothetical protein	-0.24565	0.0312	0.20355	-0.62755	-0.69595	0.2111	0.6154	0.37565	0.48025	0.16145	0.815623	0.805468	0.877619	0.0887044	0.00326317	1	0.841481	0.999999	0.99999	0.998007
sll1121		Hypothetical;;hypothetical protein	0.24445	0.38135	0.35045	0.3087	0.03355	0.0696	0.0957	0.1127	0.1629	0.23965	0.849757	0.516812	0.336105	0.569994	0.996458	1	1	0.999999	0.99999	0.924449
sll1123		Hypothetical;;hypothetical protein	0.47175	0.54005	0.5995	0.4475	0.2682	0.0039	0.19665	0.15665	0.1458	0.31505	0.0973889	0.0602826	0.0126521	0.045897	0.147167	1	1	0.999999	0.99999	0.613963
sll1138		Hypothetical;;hypothetical protein	0.31945	0.4044	0.121	0.2223	0.0327	-0.3788	0.09145	-0.28905	-0.1504	-0.2538	0.925434	0.736844	0.956616	0.860517	0.998519	1	1	0.999999	0.99999	0.994508
sll1142		Hypothetical;;hypothetical protein	0.08875	0.48945	-0.08045	0.1279	0.10065	0.0565	-0.10165	0.02305	0.11205	-0.2271	0.950605	0.102982	0.965354	0.925668	0.867452	1	1	0.999999	0.99999	0.906064
sll1144		Hypothetical;;hypothetical protein	0.2491	0.3752	0.36715	0.1505	0.0818	-0.06495	0.00815	-0.08445	0.0989	-0.2145	0.757253	0.295081	0.211155	0.826469	0.954865	1	1	0.999999	0.99999	0.94519
sll1150		Hypothetical;;hypothetical protein	0.2857	0.7051	0.48555	0.5976	0.30485	-0.08735	0.0475	0.03875	0.17115	-0.1303	0.473228	0.00425487	0.0396591	0.00212886	0.0528555	1	1	1	0.99999	0.987062
sll1155		Hypothetical;;hypothetical protein	0.51935	1.2861	1.009	0.67205	0.65	-0.07845	-0.23	-0.14425	-0.0387	-0.31875	0.196039	0.000120439	0.000785647	0.0134904	0.000956652	1	0.999568	0.999999	0.99999	0.836385
sll1158		Hypothetical;;hypothetical protein	1.34445	1.7475	2.29135	2.1092	1.38245	0.07185	0.59715	-0.0586	-0.02935	-0.52805	0.00260045	0.000236748	8.15355e-07	1.86281e-07	3.67455e-06	1	0.963713	0.999999	0.99999	0.708371
sll1160		Hypothetical;;hypothetical protein	0.35555	0.5944	0.66085	0.3617	0.10405	0.009	0.12005	-0.18215	-0.07185	-0.5172	0.555536	0.216993	0.0842603	0.536353	0.864324	1	1	0.999999	0.99999	0.487599
sll1162		Hypothetical;;hypothetical protein	0.2181	0.3198	0.42095	0.1832	0.0251	0.07005	0.33145	0.08525	0.1498	-0.08205	0.968486	0.918772	0.821882	0.966462	0.984218	1	1	0.999999	0.99999	0.999875
sll1164		Hypothetical;;hypothetical protein	-0.0491	0.1285	-0.106	-0.0511	-0.2046	-0.1004	0.1796	-0.09175	-0.26505	-0.29085	0.754903	0.861374	0.364329	0.531951	0.422577	1	1	0.999999	0.99999	0.987485
sll1166		Hypothetical;;hypothetical protein	0.1374	-0.04985	-0.0211	-0.03625	-0.1646	-0.03475	0.0041	-0.05245	-0.17825	-0.1967	0.953052	0.986593	0.868413	0.98742	0.568708	1	1	0.999999	0.99999	0.942959
sll1169		Hypothetical;;hypothetical protein	-0.0523	0.4948	0.62395	-0.05205	-0.30045	0.37665	0.3368	0.41355	0.0068	-0.10125	0.999474	0.63563	0.401915	0.980019	0.732682	1	1	0.999999	0.99999	0.996772
sll1173		Hypothetical;;hypothetical protein	-0.4939	-0.09	-0.10945	-0.2991	-0.2709	0.1467	0.0385	0.21955	-0.1222	-0.02195	0.431349	0.98377	0.732917	0.727336	0.527345	1	1	0.999999	0.99999	0.999762
sll1186		Hypothetical;;hypothetical protein	-0.92615	-0.96595	-0.8455	-0.50375	-0.16055	0.10755	-0.17875	0.11	0.0601	0.2034	0.000594214	0.000609217	0.00097622	0.0327265	0.691195	1	1	0.999999	0.99999	0.857895
sll1188		Hypothetical;;hypothetical protein	-0.06135	-0.231	-0.1665	-0.07895	-0.0009	-0.00055	0.06485	-0.12815	0.00035	0.10485	0.99073	0.444337	0.775997	0.885265	0.997294	1	1	0.999999	0.99999	0.836035
sll1191		Hypothetical;;hypothetical protein	0.3276	0.35945	0.27745	0.31325	0.1174	-0.1996	-0.0635	-0.18075	-0.1134	-0.0215	0.688874	0.50791	0.670608	0.450593	0.859371	1	1	0.999999	0.99999	0.999943
sll1192		Hypothetical;;hypothetical protein	0.16205	0.26045	0.25405	0.4469	0.2153	0.1055	0.05025	0.09325	0.0979	0.2359	0.914915	0.743513	0.667519	0.150796	0.554291	1	1	0.999999	0.99999	0.824543
sll1193		Hypothetical;;hypothetical protein	1.17085	1.6421	1.64485	0.9386	0.8367	0.04185	0.43395	-0.12165	-0.1926	-0.0403	0.00176278	4.15157e-05	8.95246e-06	0.00192413	0.000255494	1	0.920866	0.999999	0.99999	0.999996
sll1200		Hypothetical;;hypothetical protein	-0.2731	-0.2183	-0.4325	-0.09355	-0.21935	0.14155	-0.15845	-0.00575	0.23675	-0.2054	0.669587	0.723587	0.136285	0.962809	0.329649	1	1	0.999999	0.99999	0.948376
sll1201		Hypothetical;;hypothetical protein	0.4222	0.7704	0.77695	0.26595	0.2332	0.12635	0.35345	-0.11525	0.00325	-0.0451	0.114575	0.0027329	0.00113235	0.335345	0.126511	1	0.914495	0.999999	0.99999	0.999417
sll1203		Hypothetical;;hypothetical protein	0.0628	0.3695	-0.2291	0.13235	-0.19755	-0.12785	0.10125	0.01095	-0.20565	-0.3401	0.977413	0.836897	0.895372	0.992289	0.862141	1	1	0.999999	0.99999	0.982309
sll1219		Hypothetical;;hypothetical protein	0.28255	0.0408	0.2204	0.15	0.1941	0.3313	0.013	0.3514	-0.19135	-0.15655	0.875355	0.997302	0.872011	0.906198	0.718984	1	1	0.999999	0.99999	0.996184
sll1222		Hypothetical;;hypothetical protein	0.90885	0.81085	0.49735	0.3539	0.2383	0.20615	0.20355	0.01905	0.24995	0.2494	0.00159599	0.0095836	0.127255	0.349298	0.393652	1	1	0.999999	0.99999	0.897982
sll1232		Hypothetical;;hypothetical protein	-0.3162	-0.36855	0.0149	-0.14315	-0.1728	-0.002	-0.0989	-0.12755	-0.04125	-0.1269	0.304424	0.191502	0.99901	0.853556	0.372089	1	1	0.999999	0.99999	0.984621
sll1233		Hypothetical;;hypothetical protein	-0.08705	0.05925	0.39755	0.0665	-0.1633	0.0555	0.09625	-0.03445	-0.0059	-0.1738	0.993801	0.993117	0.401172	0.906682	0.681899	1	1	0.999999	0.999997	0.996279
sll1242		Hypothetical;;hypothetical protein	0.01305	0.53055	0.43725	0.25185	0.1477	0.04095	-0.21085	0.1313	0.09285	-0.3291	0.931566	0.131236	0.181217	0.477251	0.74251	1	0.998456	0.999999	0.99999	0.803477
sll1247		Hypothetical;;hypothetical protein	0.1799	0.4377	0.82505	0.3739	0.3012	0.03525	0.27075	-0.1503	-0.3101	-0.14315	0.381068	0.0995047	0.00147497	0.174799	0.0942655	1	0.891102	0.999999	0.99999	0.985469
sll1250		Hypothetical;;hypothetical protein	-0.6585	-0.73745	-0.4347	-0.6524	-0.37495	-0.08545	-0.37605	0.02415	-0.4298	-0.1088	0.0227003	0.0101128	0.111868	0.00407341	0.0536411	1	0.894795	0.999999	0.9917	0.961334
sll1251		Hypothetical;;hypothetical protein	-0.2835	-0.3296	-0.25985	-0.28185	-0.30085	0.01335	0.0026	0.07065	0.1939	0.0168	0.323094	0.237015	0.129159	0.455865	0.0831391	1	1	0.999999	0.99999	0.999996
sll1252		Hypothetical;;hypothetical protein	0.03465	0.0821	-0.02525	0.23275	0.11235	-0.11025	-0.143	0.0091	0.1075	0.10645	0.994334	0.975068	0.936481	0.74263	0.860899	1	1	0.999999	0.99999	0.888309
sll1254		Hypothetical;;hypothetical protein	-0.0654	0.2147	0.35715	0.09795	-0.22595	0.1545	0.07555	-0.05795	-0.0364	-0.16705	0.992036	0.609985	0.16617	0.920496	0.138474	1	1	0.999999	0.99999	0.969284
sll1262		Hypothetical;;hypothetical protein	-0.0439	0.0259	-0.30185	0.00435	-0.12505	0.2292	0.05725	0.16535	0.2036	-0.4377	0.995514	0.997309	0.420982	0.999985	0.739831	1	1	0.999999	0.99999	0.302127
sll1274		Hypothetical;;hypothetical protein	0.80075	1.18715	0.95585	0.50295	0.16975	0.2639	0.2295	0.13125	0.2001	-0.40915	0.00085397	6.48497e-06	4.94117e-05	0.0130833	0.559958	1	0.999972	0.999999	0.99999	0.306638
sll1280		Hypothetical;;hypothetical protein	0.39775	0.8134	0.62255	0.7146	0.40585	-0.09945	-0.11865	-0.03555	0.0652	-0.2159	0.117976	0.000189639	0.00165463	4.11819e-05	0.002024	1	1	0.999999	0.99999	0.253756
sll1285		Hypothetical;;hypothetical protein	-0.3146	-0.4123	-0.5049	-0.17775	-0.07675	0.13915	0.1033	0.0136	-0.07775	0.3392	0.428456	0.142633	0.0386769	0.799099	0.945211	1	1	0.999999	0.99999	0.531585
sll1289		Hypothetical;;hypothetical protein	-0.37585	-0.6365	-0.91075	-0.5595	-0.3555	-0.02375	-0.30905	0.32895	0.03905	-0.10015	0.156342	0.00588831	1.642e-05	0.00174497	0.00877811	1	0.930494	0.999999	0.99999	0.990245
sll1318		Hypothetical;;hypothetical protein	-0.1818	-0.1626	0.30255	-0.23765	-0.0965	0.1738	0.16995	0.1476	-0.12915	0.1662	0.895674	0.554873	0.504188	0.473421	0.955417	1	1	0.999999	0.99999	0.97795
sll1319		Hypothetical;;hypothetical protein	-0.3614	0.2432	0.59365	-0.25625	-0.36655	0.5079	0.17865	0.32745	-0.2071	0.0741	0.906516	0.920721	0.468558	0.900439	0.585779	1	1	0.999999	0.99999	0.995562
sll1336		Hypothetical;;hypothetical protein	-0.36685	-0.6023	-0.3626	-0.25515	-0.06955	-0.082	-0.113	0.1026	-0.1093	0.03855	0.227275	0.0293944	0.121875	0.0865099	0.75863	1	1	0.999999	0.99999	0.999992
sll1340		Hypothetical;;hypothetical protein	0.5845	0.6473	0.4862	0.2466	0.37425	0.0814	0.16715	-0.09945	0.02025	-0.11955	0.341156	0.208525	0.406338	0.877997	0.242954	1	1	0.999999	0.99999	0.857118
sll1348		Hypothetical;;hypothetical protein	-0.33065	-0.3958	-0.2235	-0.106	0.1756	-0.0194	-0.0346	0.1464	-0.08145	0.4123	0.254236	0.0510605	0.348099	0.967706	0.605682	1	1	0.999999	0.99999	0.421907
sll1350		Hypothetical;;hypothetical protein	0.2159	0.4696	0.0549	0.29615	0.0831	-0.1149	0.1039	-0.06655	0.00855	-0.1439	0.940398	0.468568	0.840412	0.628497	0.991617	1	1	0.999999	0.99999	0.971519
sll1355		Hypothetical;;hypothetical protein	0.3603	0.6832	0.576	0.13255	0.0352	0.13005	0.26745	-0.09615	-0.02225	-0.21415	0.342982	0.010564	0.018544	0.890502	0.985495	1	0.998291	0.999999	0.99999	0.852393
sll1367		Hypothetical;;hypothetical protein	-0.03705	0.04615	-0.05215	0.0472	-0.09475	-0.05945	-0.0007	-0.0145	-0.01095	-0.2958	0.999073	0.96189	0.818828	0.888145	0.615386	1	1	0.999999	0.99999	0.786696
sll1372		Hypothetical;;hypothetical protein	-0.4072	-0.25645	-0.07365	-0.19415	-0.41285	0.09465	-0.2266	-0.1459	-0.2886	-0.1929	0.378344	0.799703	0.967261	0.876135	0.0763625	1	0.99088	0.999999	0.99999	0.945092
sll1376		Hypothetical;;hypothetical protein	0.12775	0.00935	-0.2781	0.2252	0.00655	-0.1014	-0.20815	0.0479	-0.09405	-0.29285	0.929855	0.820192	0.0605774	0.844345	0.694306	1	0.995347	0.999999	0.99999	0.748046
sll1381		Hypothetical;;hypothetical protein	-0.03185	-0.1846	-0.1228	0.0528	-0.04125	0.06505	-0.23485	-0.09965	-0.10125	0.0198	0.899756	0.593232	0.731051	0.432988	0.961445	1	0.999582	0.999999	0.99999	0.992645
sll1386		Hypothetical;;hypothetical protein	0.5634	0.6841	0.6719	-0.0361	0.2448	0.0187	0.12285	0.0836	0.0456	0.14775	0.0136777	0.00368128	0.00148612	0.953941	0.12635	1	1	0.999999	0.99999	0.980075
sll1388		Hypothetical;;hypothetical protein	0.2675	0.3775	0.34035	0.33795	0.24565	-0.13525	0.01765	-0.16835	-0.04955	0.00895	0.561193	0.193639	0.175871	0.144272	0.138083	1	1	0.999999	0.99999	0.998097
sll1389		Hypothetical;;hypothetical protein	0.09555	-0.0422	0.3906	0.1099	0.31385	-0.04905	0.03055	0.04845	0.03285	0.2049	0.782874	0.161622	0.136676	0.805038	0.0426935	1	1	0.999999	0.99999	0.808519
sll1390		Hypothetical;;hypothetical protein	-0.29005	-0.26465	-0.3807	0.00135	-0.1674	-0.0884	-0.08075	-0.07335	0.0515	0.01505	0.415528	0.503428	0.102616	0.999318	0.458958	1	1	0.999999	0.99999	0.999999
sll1399		Hypothetical;;hypothetical protein	0.15215	-0.05415	0.0559	-0.0997	0.0836	0.02695	-0.07575	0.21005	-0.0105	0.24415	0.872705	0.860777	0.733974	0.366941	0.233951	1	1	0.999999	0.99999	0.67475
sll1400		Hypothetical;;hypothetical protein	-0.23815	-0.2137	-0.02905	0.07065	-0.06665	0.10775	-0.0445	0.03625	-0.11125	0.1682	0.289965	0.552617	0.993185	0.974566	0.657069	1	1	0.999999	0.99999	0.870295
sll1411		Hypothetical;;hypothetical protein	-0.70315	-0.5355	-0.06245	-0.66555	-0.40445	0.1352	0.0246	0.25465	-0.04405	0.29945	0.0360194	0.0871394	0.485832	0.00990949	0.0897617	1	1	0.999999	0.99999	0.882331
sll1414		Hypothetical;;hypothetical protein	-0.24885	0.0027	0.29265	0.0462	0.33625	-0.1316	-0.13855	0.09915	0.14515	0.199	0.775551	0.938705	0.537513	0.998055	0.125053	1	1	0.999999	0.99999	0.982454
sll1415		Hypothetical;;hypothetical protein	-0.2193	-0.02465	-0.0035	0.2209	0.1018	-0.08315	-0.18395	0.0959	-0.0005	0.1362	0.628666	0.917344	0.97831	0.365396	0.661447	1	1	0.999999	0.999999	0.97014
sll1424		Hypothetical;;hypothetical protein	0.1587	0.0651	0.4522	0.21225	0.28025	-0.1324	0.0625	-0.00695	-0.1061	0.1228	0.98251	0.880009	0.290994	0.938364	0.214991	1	1	0.999999	0.99999	0.764374
sll1433		Hypothetical;;hypothetical protein	0.48285	0.28625	0.4865	0.27945	0.21735	-0.09555	0.20345	0.0548	0.13505	0.42295	0.121007	0.513634	0.0740568	0.450177	0.266233	1	1	0.999999	0.99999	0.199325
sll1442		Hypothetical;;hypothetical protein	-0.06185	0.0778	0.1304	-0.31785	-0.139	0.10815	-0.10795	-0.02715	-0.05965	-0.2327	0.90341	0.735303	0.933996	0.427554	0.578806	1	1	0.999999	0.99999	0.938007
sll1446		Hypothetical;;hypothetical protein	0.43275	0.1067	0.042	-0.31305	-0.017	0.0457	0.0898	-0.0765	0.0738	0.18575	0.416394	0.853358	0.917903	0.250266	0.835983	1	1	0.999999	0.99999	0.934797
sll1447		Hypothetical;;hypothetical protein	0.05265	-0.3503	-0.29095	-0.3086	-0.2363	-0.0567	-0.06205	-0.063	-0.23115	-0.05205	0.987647	0.0893062	0.12934	0.0468164	0.0366214	1	1	0.999999	0.996448	0.999959
sll1455		Hypothetical;;hypothetical protein	-0.5823	-0.2266	-0.21185	-0.4556	-0.7597	0.2213	0.18565	0.02955	-0.12115	-0.39985	0.0521461	0.790286	0.392793	0.0975901	2.5475e-05	1	1	0.999999	0.99999	0.495782
sll1461		Hypothetical;;hypothetical protein	0.09865	0.3808	0.278	0.2769	0.1248	0.02135	-0.0547	-0.0712	0.144	-0.148	0.97788	0.238561	0.418467	0.370242	0.780449	1	1	0.999999	0.99999	0.982922
sll1464		Hypothetical;;hypothetical protein	0.10575	-0.0419	0.0777	0.07745	0.1766	-0.18965	-0.04415	0.02665	0.01795	0.2406	0.637651	0.160668	0.71158	0.763391	0.77948	1	0.999986	0.999999	0.99999	0.455423
sll1469		Hypothetical;;hypothetical protein	-0.5838	-0.30115	-0.20455	-0.32615	-0.35525	-0.234	-0.2402	-0.4568	-0.30625	-0.64245	0.176507	0.734626	0.808632	0.547229	0.192499	1	1	0.999999	0.99999	0.212793
sll1477		Hypothetical;;hypothetical protein	0.0584	-0.03405	0.0384	0.05625	0.14015	-0.05275	-0.06055	0.17025	0.0482	-0.09895	0.996831	0.983446	0.981529	0.993442	0.658653	1	1	0.999999	0.99999	0.997014
sll1485		Hypothetical;;hypothetical protein	0.51125	0.56	0.5857	0.57255	0.5435	0.21815	0.31865	0.06	0.13325	-0.20395	0.139557	0.119264	0.0482212	0.0258411	0.00271313	1	0.990449	0.999999	0.99999	0.958568
sll1486		Hypothetical;;hypothetical protein	0.37105	0.47915	0.4954	0.7095	0.5066	0.063	0.21715	0.02865	0.1181	-0.116	0.519677	0.270246	0.15019	0.00508525	0.00760999	1	1	0.999999	0.99999	0.997993
sll1488		Hypothetical;;hypothetical protein	-0.2147	-0.2467	-0.73325	-0.3647	-0.3928	0.23045	0.0114	0.0993	0.02365	-0.32875	0.487442	0.393494	3.16218e-05	0.0185615	0.00043623	1	1	0.999999	0.99999	0.223353
sll1495		Hypothetical;;hypothetical protein	-0.6256	-1.07365	-1.0109	-0.78955	-0.505	-0.0528	-0.2813	-0.0949	-0.23885	-0.1728	0.00846716	2.88056e-05	1.64567e-05	7.09008e-05	0.000684527	1	0.959706	0.999999	0.99999	0.656266
sll1500		Hypothetical;;hypothetical protein	0.00665	-0.0924	0.2076	-0.08765	-0.01745	0.1281	0.01205	0.18825	0.1033	0.24575	0.999967	0.879859	0.673133	0.967407	0.915943	1	1	0.999999	0.99999	0.82051
sll1504		Hypothetical;;hypothetical protein	-0.3249	-0.6323	-0.0339	-0.1893	0.1491	0.05425	-0.07135	-0.21115	-0.16565	0.12635	0.517722	0.03636	0.992446	0.752924	0.692106	1	1	0.999999	0.99999	0.996557
sll1505		Hypothetical;;hypothetical protein	-0.44895	-0.46015	0.1027	-0.0121	0.1182	0.1104	0.2252	0.061	-0.0404	0.1517	0.109785	0.118551	0.923994	0.998416	0.831227	1	0.999382	0.999999	0.99999	0.986066
sll1512		Hypothetical;;hypothetical protein	0.1336	0.47445	0.04745	0.063	-0.05235	0.11225	-0.01885	-0.00605	-0.04715	-0.1376	0.935843	0.103286	0.990969	0.981104	0.983244	1	1	0.999999	0.999995	0.960857
sll1516		Hypothetical;;hypothetical protein	0.38885	0.3768	0.79435	0.06025	0.42635	-0.0662	-0.1718	0.17845	0.12375	0.24005	0.690185	0.635261	0.0408338	0.936052	0.130935	1	1	0.999999	0.99999	0.98611
sll1524		Hypothetical;;hypothetical protein	-0.4094	-0.6479	-0.71845	-0.149	-0.27055	0.1018	-0.37555	-0.0047	0.01785	-0.4396	0.191119	0.0155221	0.00232983	0.499193	0.112	1	0.884072	0.999999	0.99999	0.207207
sll1526		Hypothetical;;hypothetical protein	-1.1709	-1.6678	-1.50425	-0.79585	-0.7401	-0.2194	-0.48465	-0.5179	-0.4746	-0.73195	2.73829e-05	1.31986e-07	1.57551e-07	0.000420112	2.46896e-05	1	0.86482	0.999999	0.652805	0.0406157
sll1532		Hypothetical;;hypothetical protein	-0.06975	-0.00605	0.02045	-0.009	0.15415	0.0982	-0.14765	0.37115	0.1407	0.2694	0.925604	0.650736	0.547471	0.997447	0.472649	1	0.998291	0.999999	0.99999	0.797177
sll1541		Hypothetical;;hypothetical protein	0.61045	0.64945	0.4249	0.2177	0.2892	0.13875	-0.1224	0.3296	0.05405	0.12375	0.068459	0.0658794	0.273692	0.775004	0.238923	1	1	0.999999	0.99999	0.998334
sll1542		Hypothetical;;hypothetical protein	0.0261	-0.042	-0.04905	-0.09095	0.0269	0.0954	0.0944	0.10735	0.2539	-0.01465	0.990203	0.644863	0.946438	0.975584	0.984897	1	1	0.999999	0.99999	0.99982
sll1543		Hypothetical;;hypothetical protein	0.1093	0.444	-0.06655	0.09155	-0.14615	0.23795	0.0407	0.19365	0.0003	-0.2242	0.954123	0.514917	0.887228	0.992759	0.906902	1	1	0.999999	0.99999	0.986826
sll1547		Hypothetical;;hypothetical protein	-0.04845	-0.36225	-0.29365	-0.1634	0.0372	0.10575	-0.2088	-0.17815	-0.06295	-0.03535	0.992309	0.531613	0.567414	0.932145	0.996568	1	1	0.999999	0.999995	0.999996
sll1571		Hypothetical;;hypothetical protein	0.3031	0.41815	0.28135	0.0385	0.0074	0.06805	0.17485	-0.0801	0.08945	0.1863	0.487823	0.232174	0.551404	0.899272	0.982734	1	1	0.999999	0.99999	0.862827
sll1573		Hypothetical;;hypothetical protein	0.34195	0.67545	0.23705	0.27435	0.12755	0.14285	0.0983	0.0501	0.09085	0.06855	0.164259	0.00157142	0.25711	0.269835	0.412171	1	1	0.999999	0.99999	0.855475
sll1581		Hypothetical;;hypothetical protein	-0.1077	-0.11425	-0.1379	0.1481	-0.2259	-0.0038	0.09295	-0.14865	-0.13345	-0.43925	0.933018	0.920065	0.903516	0.93736	0.474477	1	1	0.999999	0.99999	0.429825
sll1601		Hypothetical;;hypothetical protein	0.40265	0.2841	0.1564	0.22115	0.03595	-0.25115	0.0414	-0.2503	-0.13515	-0.12255	0.742151	0.857108	0.95768	0.926965	0.998246	1	1	0.999999	0.99999	0.993249
sll1606		Hypothetical;;hypothetical protein	-0.41435	-0.36755	-0.3515	-0.5186	-0.3235	0.02425	-0.0905	0.0413	-0.12175	0.12645	0.287694	0.447313	0.265603	0.0457527	0.116577	1	1	0.999999	0.99999	0.966864
sll1608		Hypothetical;;hypothetical protein	-0.0425	0.04295	-0.08055	-0.13955	-0.1318	-0.17095	-0.2101	-0.1107	-0.06695	-0.05955	0.989652	0.971768	0.866857	0.916852	0.849179	1	0.959706	0.999999	0.99999	0.998104
sll1609		Hypothetical;;hypothetical protein	-0.12455	0.09485	-0.20695	-0.38095	-0.3387	0.0007	-0.05075	-0.11035	-0.0523	-0.42865	0.932621	0.944246	0.577241	0.0695525	0.0152524	1	1	0.999999	0.99999	0.201143
sll1618		Hypothetical;;hypothetical protein	0.47615	0.9316	0.53725	0.65615	0.26275	0.25	0.2394	0.25935	0.4804	-0.04145	0.125287	0.000680314	0.044087	0.00218256	0.212086	1	1	0.999999	0.613378	0.999998
sll1620		Hypothetical;;hypothetical protein	-0.1813	-0.1831	-0.3908	-0.13855	-0.1161	0.0812	-0.07685	0.0029	0.08765	-0.0786	0.866266	0.80299	0.133568	0.891184	0.803238	1	1	0.999999	0.99999	0.996772
sll1628		Hypothetical;;hypothetical protein	-0.19475	-0.1845	0.11075	0.12305	0.03165	0.0003	-0.1507	0.2619	0.0722	-0.0078	0.781056	0.71544	0.93564	0.925986	0.990538	1	1	0.999999	0.99999	0.999998
sll1632		Hypothetical;;hypothetical protein	0.10055	0.16205	0.06315	-0.2266	-0.1331	0.0853	0.1781	-0.0843	0.0244	-0.1615	0.982595	0.60817	0.981083	0.158115	0.811825	1	0.999149	0.999999	0.99999	0.801584
sll1634		Hypothetical;;hypothetical protein	-0.30035	-0.5519	-0.20305	-0.30655	-0.1435	0.01805	-0.12715	0.3621	-0.126	0.0526	0.170517	0.0201841	0.284192	0.107814	0.362367	1	1	0.999999	0.99999	0.998968
sll1638		Hypothetical;;hypothetical protein	-0.0951	0.01565	-0.38065	-0.1814	-0.25995	-0.0476	0.09205	-0.15735	0.123	-0.29565	0.974269	0.961891	0.0886924	0.536154	0.0850646	1	1	0.999999	0.99999	0.517979
sll1640		Hypothetical;;hypothetical protein	0.00955	0.0145	0.1615	-0.0229	0.18785	0.12115	-0.03865	0.1729	0.19095	0.40225	0.939643	0.798438	0.904034	0.922104	0.624885	1	1	0.999999	0.99999	0.570352
sll1642		Hypothetical;;hypothetical protein	-0.20905	-0.03015	-0.1695	-0.28415	-0.18845	-0.1911	-0.13955	-0.02185	-0.2147	0.07245	0.806458	0.996264	0.946259	0.713085	0.777806	1	1	0.999999	0.99999	0.999155
sll1643		Hypothetical;;hypothetical protein	0.62485	0.59945	0.7364	0.5263	0.59205	0.0157	0.17115	0.08115	0.29005	0.38885	0.0447616	0.0992028	0.0097619	0.0529037	0.00126521	1	1	0.999999	0.99999	0.628934
sll1651		Hypothetical;;hypothetical protein	0.31855	0.76755	0.9688	0.8028	0.6852	0.13175	-0.10835	-0.01595	0.0161	-0.21195	0.510205	0.00427471	8.29412e-05	0.000152751	3.39649e-05	1	1	0.999999	0.99999	0.893045
sll1652		Hypothetical;;hypothetical protein	0.3674	0.8542	1.14735	1.20795	0.87935	0.2115	-0.0177	0.0906	0.0315	-0.32035	0.259028	0.000579981	2.26714e-06	3.58078e-08	1.33125e-07	1	1	0.999999	0.99999	0.55818
sll1654		Hypothetical;;hypothetical protein	-0.23635	0.14005	0.04755	-0.0366	0.09765	-0.22815	0.1734	-0.2079	-0.03665	0.3793	0.855479	0.930776	0.994268	0.993978	0.947175	1	1	0.999999	0.99999	0.642146
sll1656		Hypothetical;;hypothetical protein	0.1843	0.83995	0.4494	0.4021	0.36455	0.03675	-0.01915	0.19625	0.16325	0.1857	0.888176	0.000732825	0.10399	0.0643621	0.0123324	1	1	0.999999	0.99999	0.604103
sll1658		Hypothetical;;hypothetical protein	0.6751	0.8311	0.88865	0.02505	0.05915	-0.0412	0.22205	-0.2665	0.03475	0.02555	0.0149348	0.00256526	0.000634045	0.999043	0.885659	1	0.995347	0.999999	0.99999	0.9904
sll1659		Hypothetical;;hypothetical protein	0.2278	0.65145	0.34915	0.32965	-0.0141	0.1247	0.132	0.0862	0.12415	0.06225	0.774825	0.0134787	0.255215	0.236448	0.995419	1	1	0.999999	0.99999	0.988523
sll1660		Hypothetical;;hypothetical protein	0.25365	0.44885	0.20215	0.3769	0.18055	0.2486	0.13375	0.15835	0.1275	0.05515	0.750724	0.179259	0.480951	0.243544	0.655376	1	1	0.999999	0.99999	0.999122
sll1671		Hypothetical;;hypothetical protein	0.09045	0.39415	0.18765	0.15045	-0.03425	0.13855	0.05575	0.08705	-0.0573	-0.1904	0.94606	0.387865	0.847493	0.916405	0.973527	1	1	0.999999	0.99999	0.920652
sll1675		Hypothetical;;hypothetical protein	0.31275	0.62405	0.3896	0.38845	0.04345	0.3409	0.2848	0.24605	0.31555	-0.15	0.434506	0.0136882	0.128577	0.0807369	0.850607	1	0.987604	0.999999	0.99999	0.390781
sll1680		Hypothetical;;hypothetical protein	0.1599	0.1894	0.46015	0.11935	0.42505	-0.08585	-0.19805	0.3325	0.19855	-0.0103	0.973718	0.910435	0.35233	0.984285	0.0952254	1	1	0.999999	0.99999	0.999999
sll1686		Hypothetical;;hypothetical protein	0.01645	-0.01225	0.1953	-0.01425	0.19765	-0.0409	-0.09235	0.08735	-0.02275	0.4657	0.992273	0.846287	0.668942	0.999739	0.560804	1	1	0.999999	0.99999	0.2394
sll1691		Hypothetical;;hypothetical protein	0.61865	0.73065	0.48225	0.39725	0.2859	-0.1168	0.09005	-0.24895	0.03325	-0.21615	0.0221472	0.00427622	0.00769853	0.080743	0.0314835	1	1	0.999999	0.99999	0.987297
sll1692		Hypothetical;;hypothetical protein	0.4766	0.60825	0.61745	0.6279	0.45525	0.02805	-0.0013	-0.07675	0.17385	-0.0084	0.0634871	0.0138347	0.00659776	0.00115169	0.00211325	1	1	0.999999	0.99999	0.999599
sll1693		Hypothetical;;hypothetical protein	0.49035	0.24375	0.5055	-0.0936	-0.0105	0.13495	0.1903	-0.1938	0.1599	0.2006	0.628694	0.906741	0.426159	0.99543	0.977778	1	1	0.999999	0.99999	0.977062
sll1696		Hypothetical;;hypothetical protein	1.46485	0.8409	1.55415	0.3912	0.5964	0.50165	0.6164	0.1275	0.2889	1.29275	0.0301644	0.431603	0.0127685	0.860432	0.259404	1	1	0.999999	0.99999	0.169717
sll1697		Hypothetical;;hypothetical protein	0.4372	0.60425	0.51535	0.53345	0.3958	0.06715	-0.0645	0.2087	0.3149	0.0839	0.331933	0.112958	0.146407	0.0613701	0.0667423	1	1	0.999999	0.9917	0.998709
sll1698		Hypothetical;;hypothetical protein	0.1041	0.16805	0.34555	0.20965	0.15045	0.24185	0.07125	0.3043	0.30905	0.22985	0.874373	0.794353	0.19591	0.483675	0.684944	1	1	0.999999	0.99999	0.859412
sll1715		Hypothetical;;hypothetical protein	0.0205	0.04985	0.3282	-0.20315	-0.2078	0.23905	0.08075	-0.13665	-0.20635	0.007	0.956973	0.985231	0.205436	0.560507	0.256738	1	1	0.999999	0.99999	0.999996
sll1722		Hypothetical;;hypothetical protein	-1.3478	-1.50315	-0.7428	0.0127	-0.1589	-0.4861	-0.5526	0.7235	-0.2194	0.2933	0.11916	0.0880619	0.576448	0.999988	0.986222	1	1	0.999999	0.99999	0.999138
sll1726		Hypothetical;;hypothetical protein	-0.51355	-0.6871	-0.2052	-0.30505	-0.17285	-0.2101	-0.2222	0.3193	-0.0613	0.1365	0.281351	0.0846077	0.842678	0.563926	0.812386	1	1	0.999999	0.99999	0.999078
sll1735		Hypothetical;;hypothetical protein	-0.4871	-0.4743	-0.5188	-0.6224	-0.54015	0.3233	0.1328	0.17545	0.08985	-0.3265	0.0174368	0.0357564	0.00758185	0.00014519	2.06478e-05	1	1	0.999999	0.99999	0.301
sll1736		Hypothetical;;hypothetical protein	-0.1232	0.0007	-0.47665	0.03755	-0.23315	0.04815	0.09915	0.05785	-0.0033	-0.0723	0.352757	0.828316	0.00205189	0.508062	0.026574	1	1	0.999999	0.99999	0.999987
sll1738		Hypothetical;;hypothetical protein	-0.01595	-0.36235	-0.07585	-0.18475	-0.0012	0.15745	-0.1334	0.10835	0.0194	0.0307	0.990661	0.276188	0.655194	0.302616	0.491732	1	0.999986	0.999999	0.999997	0.999971
sll1749		Hypothetical;;hypothetical protein	0.01625	0.07995	-0.06045	0.03255	-0.01765	0.0452	-0.05325	0.0929	0.0164	0.0171	0.997732	0.958211	0.978659	0.994462	0.998392	1	1	0.999999	0.99999	0.989522
sll1751		Hypothetical;;hypothetical protein	-0.0934	-0.27105	-0.0673	0.31835	0.34045	0.01025	-0.0631	-0.2249	-0.1112	0.0543	0.965073	0.633709	0.971346	0.28791	0.0641812	1	1	0.999999	0.99999	0.999996
sll1752		Hypothetical;;hypothetical protein	0.06725	0.08565	-0.02755	-0.0047	0.23235	-0.0541	-0.2008	0.4652	0.1023	0.4474	0.990457	0.9883	0.860636	0.982088	0.712414	1	1	0.999999	0.99999	0.715684
sll1757		Hypothetical;;hypothetical protein	-0.55915	-0.76255	-0.52545	-0.6552	-0.2291	0.0977	-0.1309	0.2494	-0.0403	0.1591	0.0434542	0.00594889	0.0507237	0.00179143	0.226695	1	1	0.999999	0.99999	0.989453
sll1766		Hypothetical;;hypothetical protein	-0.5442	-0.5983	-0.5379	-0.4382	-0.3665	0.1728	0.10315	0.12655	0.1952	-0.2104	0.13726	0.120185	0.114832	0.190703	0.0941018	1	1	0.999999	0.99999	0.985478
sll1769		Hypothetical;;hypothetical protein	0.855	0.31265	0.676	0.54935	0.77605	0.1765	-0.2176	0.251	0.05675	0.20725	0.0750345	0.83389	0.184028	0.294851	0.00390652	1	1	0.999999	0.99999	0.996479
sll1770		Hypothetical;;hypothetical protein	0.48765	0.1904	0.5058	0.4177	0.5513	-0.03735	-0.3615	0.10295	0.015	0.2596	0.165171	0.849792	0.089893	0.140865	0.00178678	1	0.968852	0.999999	0.99999	0.886915
sll1773		Hypothetical;;hypothetical protein	0.6648	0.50155	0.34125	0.1008	0.1986	-0.0364	0.07555	-0.0981	0.10905	-0.06025	0.00923787	0.0751485	0.218863	0.933039	0.449949	1	1	0.999999	0.99999	0.999996
sll1774		Hypothetical;;hypothetical protein	0.16275	0.27705	0.48415	0.12845	0.0556	0.2118	0.34465	0.0066	0.0342	0.02865	0.937399	0.71839	0.150707	0.960343	0.986414	1	0.965158	0.999999	0.99999	0.999701
sll1775		Hypothetical;;hypothetical protein	-0.2522	-0.3604	-0.2573	-0.2583	-0.0946	0.0436	-0.09575	0.0671	0.0015	0.06695	0.544899	0.279512	0.485115	0.339388	0.911232	1	1	0.999999	0.99999	0.988943
sll1783		Hypothetical;;hypothetical protein	-0.75645	-0.76535	-0.96525	-1.156	-1.0544	-0.1021	0.14405	-0.24885	-0.08785	-0.2466	9.9666e-05	0.000167083	1.09048e-06	1.2331e-09	4.72285e-11	1	1	0.999999	0.99999	0.649688
sll1825		Hypothetical;;hypothetical protein	0.19705	0.45595	0.5732	0.3375	0.11635	0.38105	0.1336	0.31815	0.28005	-0.14995	0.747495	0.317238	0.120103	0.555818	0.930269	1	1	0.999999	0.99999	0.985593
sll1832		Hypothetical;;hypothetical protein	0.3734	0.18205	-0.03675	-0.2685	-0.31665	-0.03215	0.1757	0.0338	0.0373	-0.05485	0.298345	0.829558	0.987886	0.466729	0.060984	1	1	0.999999	0.99999	0.990043
sll1834		Hypothetical;;hypothetical protein	-0.10985	-0.21305	-0.5001	-0.2352	-0.17145	0.02815	0.00155	-0.1836	-0.09595	-0.4449	0.979681	0.802879	0.0856025	0.356749	0.642491	1	1	0.999999	0.99999	0.356519
sll1845		Hypothetical;;hypothetical protein	-0.14955	0.0236	-0.03855	0.12965	-0.18055	0.0142	-0.0133	0.03335	-0.0562	-0.2572	0.839703	0.997032	0.988263	0.755348	0.28935	1	1	0.999999	0.99999	0.687846
sll1866		Hypothetical;;hypothetical protein	-0.06385	-0.3252	-0.1258	0.16545	0.16555	-0.209	-0.2108	-0.02455	-0.1079	0.29815	0.986458	0.365457	0.385682	0.850866	0.600781	1	0.990486	0.999999	0.99999	0.687942
sll1874		Hypothetical;;hypothetical protein	-0.0329	0.20785	0.3042	0.0198	-0.1699	0.1958	0.17035	0.1267	0.05385	-0.12035	0.984613	0.813546	0.507901	0.999698	0.670508	1	1	0.999999	0.99999	0.998179
sll1880		Hypothetical;;hypothetical protein	0.47915	0.392	0.91455	0.40965	0.5646	0.06485	0.24875	-0.1003	0.0689	0.1047	0.101978	0.28435	0.000155185	0.0946028	0.000374918	1	0.999702	0.999999	0.999997	0.998795
sll1884		Hypothetical;;hypothetical protein	0.07335	-0.05985	0.4941	0.2402	0.46475	0.08545	0.18655	0.13775	0.0188	0.46095	0.991136	0.963328	0.0470842	0.560562	0.00247336	1	0.989932	0.999999	0.999997	0.218765
sll1886		Hypothetical;;hypothetical protein	-0.01875	0.1365	0.11895	-0.00085	-0.04375	0.03335	-0.0464	0.03055	0.01155	-0.10825	0.997299	0.823673	0.84219	0.965436	0.719901	1	1	0.999999	0.99999	0.943079
sll1895		Hypothetical;;hypothetical protein	-0.3704	-0.4338	-0.0956	-0.22175	-0.32185	0.1034	0.0282	0.04445	-0.1087	-0.09035	0.371292	0.188296	0.924656	0.698341	0.084936	1	1	0.999999	0.99999	0.998816
sll1897		Hypothetical;;hypothetical protein	0.07115	-0.00795	0.05405	-0.16465	-0.05355	0.0204	-0.0289	0.05385	0.05835	0.1166	0.989979	0.999563	0.804158	0.829586	0.978403	1	1	0.999999	0.99999	0.990217
sll1898		Hypothetical;;hypothetical protein	0.37575	0.5133	0.1887	0.7605	0.24515	0.1726	0.37535	0.0132	-0.0123	0.0171	0.72564	0.416621	0.914531	0.0174789	0.651469	1	0.998291	0.999999	0.99999	0.999755
sll1902		Hypothetical;;hypothetical protein	-0.2028	-0.20195	-0.25415	-0.2981	-0.44205	-0.15325	-0.08015	-0.1439	-0.08155	-0.3054	0.774342	0.853939	0.785401	0.262714	0.0219408	1	1	0.999999	0.99999	0.795331
sll1906		Hypothetical;;hypothetical protein	-0.15855	0.0976	-0.02465	0.1885	0.14025	0.04	-0.12465	0.2379	0.04445	-0.0809	0.887583	0.940111	0.94195	0.517654	0.625026	1	1	0.999999	0.99999	0.998492
sll1911		Hypothetical;;hypothetical protein	0.2771	-0.7832	-0.5201	-0.04365	0.52675	-0.1434	-0.6824	0.1355	-0.0518	0.46135	0.848015	0.0444987	0.211809	0.907816	0.0178784	1	0.691964	0.999999	0.99999	0.599358
sll1912		Hypothetical;;hypothetical protein	0.07145	0.04535	0.0343	0.09925	-0.05085	-0.00915	-0.0209	-0.005	-0.13475	0.0144	0.867448	0.898755	0.897652	0.970245	0.607242	1	1	0.999999	0.99999	0.999996
sll1913		Hypothetical;;hypothetical protein	-0.0593	0.2969	-0.0029	-0.0425	0.0053	0.3673	-0.0185	0.4114	0.06	0.14605	0.998303	0.79613	0.941118	0.977065	0.966757	1	1	0.999999	0.99999	0.996772
sll1915		Hypothetical;;hypothetical protein	-0.01695	0.2383	0.2169	0.26005	0.1744	-0.07735	0.1055	-0.02465	0.10985	0.0435	0.994833	0.444906	0.41202	0.180435	0.249431	1	1	0.999999	0.99999	0.999996
sll1916		Hypothetical;;hypothetical protein	-0.02495	-0.22295	0.41465	0.7437	0.5353	-0.08465	-0.0412	0.145	-0.03075	0.6624	0.999497	0.667268	0.134576	0.000236835	0.000438826	1	1	0.999999	0.99999	0.0424809
sll1921		Hypothetical;;hypothetical protein	0.42415	0.83325	1.33985	1.0004	0.74405	0.1609	0.51085	0.0975	0.3495	0.18105	0.5969	0.0523499	0.00016883	0.00125381	0.00136009	1	0.948117	0.999999	0.99999	0.996253
sll1925		Hypothetical;;hypothetical protein	0.08065	0.0994	0.07085	0.22205	0.16575	-0.0227	0.15855	-0.0729	0.37075	-0.13645	0.994281	0.968197	0.968407	0.752941	0.749163	1	1	0.999999	0.99999	0.990043
sll1926		Hypothetical;;hypothetical protein	-0.10535	0.5046	-0.09425	-0.358	-0.53005	0.0135	0.23095	-0.3067	0.022	-0.71415	0.984653	0.236352	0.971526	0.371141	0.00492115	1	1	0.999999	0.99999	0.0801599
sll1934		Hypothetical;;hypothetical protein	0.59605	0.7919	0.43395	0.381	0.18685	-0.03455	0.1633	-0.0216	-0.01895	-0.31445	0.044086	0.00387949	0.175241	0.30148	0.328263	1	1	0.999999	0.99999	0.9146
sll1938		Hypothetical;;hypothetical protein	0.44535	0.44135	0.30655	0.5095	0.3654	0.0483	0.042	-0.0567	0.1592	0.3153	0.0305671	0.0493674	0.178284	0.00175088	0.00286549	1	1	0.999999	0.99999	0.351256
sll1940		Hypothetical;;hypothetical protein	-0.15735	-0.0854	-0.13315	0.32785	-0.0637	0.1001	-0.01705	0.15605	0.18735	-0.11675	0.946921	0.97139	0.90487	0.30253	0.726893	1	1	0.999999	0.99999	0.997853
sll1946		Hypothetical;;hypothetical protein	-0.10425	-0.2601	0.05635	-0.23535	0.00605	-0.10245	-0.2321	-0.09135	-0.1203	0.09175	0.978949	0.642789	0.984607	0.29226	0.998592	1	1	0.999999	0.99999	0.922872
sll1956		Hypothetical;;hypothetical protein	-0.12755	-0.47905	-0.07895	-0.56725	-0.117	-0.0271	-0.0918	-0.17605	-0.25055	0.05055	0.958114	0.129986	0.965841	0.00820921	0.762639	1	1	0.999999	0.99999	0.999996
sll1960		Hypothetical;;hypothetical protein	-0.38295	-0.5137	-0.69875	-0.29915	-0.3189	0.0174	-0.135	0.0022	-0.0187	0.1553	0.199873	0.0524142	0.0013397	0.26864	0.0366067	1	1	0.999999	0.99999	0.980074
sll1961		Hypothetical;;hypothetical protein	-0.1575	-0.29415	-0.59045	-0.0674	-0.3167	-0.15135	-0.0595	0.10615	-0.1178	-0.26255	0.908592	0.555331	0.0213897	0.951183	0.0675237	1	1	0.999999	0.99999	0.847842
sll1965		Hypothetical;;hypothetical protein	-0.3902	-0.1529	-0.23755	-0.28605	-0.1002	0.1916	-0.3192	0.0834	0.1656	-0.27305	0.450833	0.917884	0.73492	0.591772	0.916448	1	0.999424	0.999999	0.99999	0.88554
sll1969		Hypothetical;;hypothetical protein	0.13475	0.22275	0.48655	0.2155	0.1817	-0.0679	0.00095	0.05735	-0.03625	0.2815	0.96039	0.707937	0.131456	0.824511	0.700444	1	1	0.999999	0.99999	0.553422
sll1973		Hypothetical;;hypothetical protein	-0.54655	-0.30325	-0.60965	-0.23455	-0.2957	-0.13815	-0.1962	0.0276	0.0677	0.02545	0.0550884	0.401415	0.0130161	0.703328	0.167754	1	1	0.999999	0.999996	0.997237
sll1979		Hypothetical;;hypothetical protein	-0.2861	-0.5053	-0.2246	-0.3253	-0.1568	-0.0397	0.05155	-0.06625	0.0148	0.23905	0.3618	0.0269405	0.504632	0.115762	0.460844	1	1	0.999999	0.99999	0.739242
sll1995		Hypothetical;;hypothetical protein	0.1437	0.0871	0.09125	0.1662	0.13785	-0.056	0.0912	-0.1341	-0.1384	-0.0886	0.98628	0.949006	0.553682	0.782993	0.223013	1	1	0.999999	0.99999	0.999081
sll2002		Hypothetical;;hypothetical protein	-0.6375	-0.58175	-0.40635	-0.8375	-0.42175	0.0022	-0.18625	0.1921	0.06565	-0.1226	0.032633	0.0615299	0.21738	0.000279645	0.0192152	1	1	0.999999	0.99999	0.995106
sll2003		Hypothetical;;hypothetical protein	-0.02085	-0.16165	-0.1266	-0.05935	0.0718	-0.01005	-0.04345	-0.00895	-0.07725	0.1122	0.998649	0.853422	0.752944	0.615643	0.962455	1	1	0.999999	0.99999	0.926153
sll2006		Hypothetical;;hypothetical protein	-0.2782	-0.55835	-0.1565	-0.5096	0.1074	-0.04875	-0.17975	-0.13005	-0.18195	-0.0861	0.763931	0.134718	0.812261	0.0864081	0.939957	1	1	0.999999	0.99999	0.999994
sll2007		Hypothetical;;hypothetical protein	-0.26305	-0.59045	-0.1926	-0.486	0.0147	-0.00195	-0.08395	-0.09935	-0.14605	-0.0136	0.556559	0.0142514	0.699657	0.0117391	0.998751	1	1	0.999999	0.99999	0.999998
sll2011		Hypothetical;;hypothetical protein	-0.29975	-0.19615	-0.0438	-0.34505	-0.04925	0.17525	-0.03715	0.2079	0.07945	0.19525	0.623231	0.809754	0.983073	0.279201	0.940733	1	1	0.999999	0.99999	0.970367
sll2013		Hypothetical;;hypothetical protein	0.3605	-0.01145	0.1938	0.3008	0.18365	-0.18485	-0.06575	-0.66595	-0.37935	-1.33685	0.579211	0.95339	0.853551	0.421099	0.672667	1	1	0.999999	0.9917	0.000268862
sll2015		Hypothetical;;hypothetical protein	0.2435	0.52465	0.391	0.368	0.27945	0.0152	0.1592	-0.01035	0.0233	-0.35	0.632499	0.0429366	0.127698	0.107381	0.0431888	1	1	0.999999	0.99999	0.43496
slr0001		Hypothetical;;hypothetical protein	0.02005	-0.1096	-0.26375	-0.0334	-0.10335	-0.04665	-0.1963	0.0814	0.09645	0.0058	0.959565	0.935691	0.54982	0.988111	0.882166	1	1	0.999999	0.99999	0.999996
slr0013		Hypothetical;;hypothetical protein	-0.6229	-0.6288	-0.76985	-0.4991	-0.46045	0.244	0.0681	0.2159	0.12705	-0.3063	0.00705251	0.0111119	0.000504552	0.0156922	0.00154227	1	1	0.999999	0.99999	0.576195
slr0016		Hypothetical;;hypothetical protein	0.14595	-0.00265	-0.1466	0.2034	-0.03995	-0.06585	-0.00055	-0.14405	0.0276	-0.07625	0.970447	0.792598	0.615736	0.712051	0.996684	1	1	0.999999	0.99999	0.99972
slr0022		Hypothetical;;hypothetical protein	0.177	0.3241	-0.01625	0.1431	0.08945	0.11355	-0.05405	0.0036	0.1318	-0.2394	0.9217	0.607872	0.934301	0.931144	0.964425	1	1	0.999999	0.99999	0.906162
slr0031		Hypothetical;;hypothetical protein	0.32125	0.63155	0.5783	0.21445	0.3866	-0.075	-0.25395	0.00855	0.2131	0.1178	0.607283	0.0534301	0.0467194	0.798504	0.038994	1	0.995347	0.999999	0.99999	0.998334
slr0038		Hypothetical;;hypothetical protein	0.2631	0.15785	0.30135	0.2446	0.3898	0.1491	0.12585	0.05615	0.06075	0.06475	0.43316	0.805716	0.275581	0.153271	0.00164947	1	1	0.999999	0.99999	0.999729
slr0039		Hypothetical;;hypothetical protein	-0.1732	-0.236	-0.0315	0.22515	0.13345	0.08155	-0.0099	0.14825	0.15965	0.05105	0.830028	0.695519	0.997182	0.680977	0.656066	1	1	0.999999	0.99999	0.999996
slr0049		Hypothetical;;hypothetical protein	-0.09145	-0.03145	-0.2576	-0.0401	0.0417	0.0442	-0.0768	-0.03605	0.15655	0.1777	0.983948	0.942673	0.399181	0.993971	0.985224	1	1	0.999999	0.99999	0.953775
slr0053		Hypothetical;;hypothetical protein	0.71215	0.9724	1.0518	0.57015	0.6051	0.1545	0.1264	0.08185	0.1177	0.0713	0.00343988	0.000166824	1.32558e-05	0.00586366	0.000110558	1	1	0.999999	0.99999	0.999183
slr0058		Hypothetical;;hypothetical protein	0.4258	0.69035	0.34295	0.1851	0.3423	0.12345	-0.0257	-0.053	0.277	-0.028	0.25262	0.0246006	0.429049	0.885918	0.133942	1	1	0.999999	0.99999	0.999729
slr0064		Hypothetical;;hypothetical protein	-0.00655	0.0925	0.3024	-0.1555	0.02525	-0.0642	0.0256	0.1087	-0.14175	0.1217	0.499961	0.701526	0.168235	0.832653	0.381643	1	1	0.999999	0.99999	0.987637
slr0065		Hypothetical;;hypothetical protein	-0.13425	-0.055	0.2398	-0.26255	-0.09865	0.0694	0.02125	0.2573	0.2446	0.25515	0.977271	0.901364	0.596213	0.732225	0.896591	1	1	0.999999	0.9917	0.864685
slr0076		Hypothetical;;hypothetical protein	-0.92915	-0.9118	-0.0044	-0.1421	0.0925	0.07335	-0.2765	0.1764	0.17465	0.14025	0.00110882	0.00264738	0.990122	0.945102	0.956604	1	1	0.999999	0.99999	0.996661
slr0082		Hypothetical;;hypothetical protein	1.55725	0.984	2.23885	1.26595	1.82715	0.5011	0.3448	0.03715	-0.2405	1.0763	0.0047545	0.153999	2.98788e-05	0.00495015	6.9716e-07	1	1	0.999999	0.99999	0.171636
slr0092		Hypothetical;;hypothetical protein	-0.21225	0.0905	0.31685	-0.0322	-0.19475	0.05965	0.20785	0.1337	-0.14165	-0.13685	0.937173	0.988076	0.804955	0.986163	0.866713	1	1	0.999999	0.99999	0.999588
slr0104		Hypothetical;;hypothetical protein	0.81235	0.85115	1.008	0.52965	0.7	-0.079	0.15895	-0.00735	0.095	0.4183	0.00366232	0.00436281	0.000162949	0.033295	7.45939e-05	1	0.997462	0.999999	0.99999	0.335738
slr0105		Hypothetical;;hypothetical protein	0.1698	0.3403	0.5071	0.463	0.19645	0.03215	0.2586	-0.05655	0.02705	-0.2916	0.938115	0.564778	0.0786778	0.105236	0.475032	1	1	0.999999	0.99999	0.857432
slr0110		Hypothetical;;hypothetical protein	-0.52425	-0.3066	-0.31815	-0.24855	-0.06615	0.03245	-0.12505	0.00125	-0.0644	0.1981	0.0154766	0.353645	0.203211	0.323986	0.916646	1	1	0.999999	0.99999	0.869651
slr0119		Hypothetical;;hypothetical protein	-0.34005	-0.00435	0.319	-0.11655	0.06765	0.34105	0.11125	0.23515	-0.15685	0.08625	0.776307	0.999968	0.700293	0.978117	0.982174	1	1	0.999999	0.99999	0.999996
slr0121		Hypothetical;;hypothetical protein	0.2524	-0.18875	-0.68965	-0.42485	-0.3552	-0.2071	0.03465	-0.123	-0.0364	-0.44475	0.616884	0.886391	0.023112	0.0863995	0.102389	1	1	0.999999	0.99999	0.461905
slr0142		Hypothetical;;hypothetical protein	-0.1861	0.2917	0.6686	-0.4205	-0.3205	0.34095	0.16615	0.39435	0.02545	0.1066	0.9572	0.877128	0.232506	0.642468	0.560664	1	1	0.999999	0.99999	0.99916
slr0144		Hypothetical;;hypothetical protein	0.55045	1.7874	1.66615	0.67895	0.5026	-0.3096	0.5027	-0.6125	0.0825	-0.1919	0.549315	0.000360397	0.000275861	0.180115	0.181864	1	0.995673	0.999999	0.99999	0.988436
slr0146		Hypothetical;;hypothetical protein	0.08175	0.61095	0.6665	-0.06695	0.0731	0.2512	0.64945	0.082	0.39795	-0.0086	0.998379	0.542284	0.339465	0.998699	0.993856	1	0.98108	0.999999	0.99999	0.999998
slr0147		Hypothetical;;hypothetical protein	-0.19915	0.35305	0.23005	-0.2362	-0.15615	0.2406	0.518	0.16225	0.4804	-0.11245	0.979204	0.832947	0.924838	0.945265	0.933662	1	0.999575	0.999999	0.99999	0.999996
slr0148		Hypothetical;;hypothetical protein	-0.24855	-0.0936	-0.2892	-0.4034	-0.36015	0.1021	0.2528	0.05145	0.3456	0.0065	0.9052	0.980362	0.739303	0.426986	0.213101	1	1	0.999999	0.99999	0.999996
slr0149		Hypothetical;;hypothetical protein	-0.2285	-0.0277	-0.1031	-0.318	-0.2259	0.1707	0.35785	0.0597	0.3473	0.0029	0.917104	0.991425	0.963205	0.642669	0.617301	1	0.998291	0.999999	0.99999	0.999996
slr0169		Hypothetical;;hypothetical protein	-0.1901	-0.23585	-0.30035	-0.25135	-0.12685	0.12945	-0.08475	0.11005	0.0937	0.3474	0.668266	0.540569	0.197777	0.464503	0.724848	1	1	0.999999	0.99999	0.437871
slr0172		Hypothetical;;hypothetical protein	-0.2024	0.05775	0.15985	0.17875	0.2283	-0.12585	-0.1663	-0.1356	-0.10015	0.02275	0.682642	0.974953	0.740855	0.527922	0.11636	1	0.99955	0.999999	0.99999	0.999599
slr0179		Hypothetical;;hypothetical protein	1.06895	1.5698	1.81745	1.05265	0.87755	-0.25645	0.34415	-0.3114	0.12325	-0.25395	0.00820231	0.000215019	6.80042e-06	0.00169612	0.000532368	1	1	0.999999	0.99999	0.983868
slr0181		Hypothetical;;hypothetical protein	0.2341	0.3461	0.39605	0.17315	0.18825	0.08705	0.1625	-0.043	-0.09575	0.08365	0.645996	0.309643	0.126963	0.653363	0.379554	1	1	0.999999	0.99999	0.906592
slr0192		Hypothetical;;hypothetical protein	0.04955	-0.1818	-0.11095	-0.03015	0.15875	0.10235	-0.02135	0.23725	0.0746	0.29315	0.948711	0.306753	0.57084	0.99581	0.575324	1	1	0.999999	0.99999	0.488225
slr0195		Hypothetical;;hypothetical protein	-0.1189	0.07	-0.16535	-0.01855	0.14095	-0.05315	-0.24035	0.19945	-0.17035	0.34165	0.978281	0.97118	0.904081	0.901452	0.859448	1	1	0.999999	0.99999	0.775743
slr0199		Hypothetical;;hypothetical protein	-0.0245	0.27675	0.2823	0.0559	0.18295	0.30335	0.06985	0.2469	0.02535	0.1282	0.949115	0.811919	0.752697	0.9381	0.47126	1	1	0.999999	0.99999	0.986385
slr0207		Hypothetical;;hypothetical protein	0.2901	0.28365	0.202	0.158	-0.07525	0.1539	-0.08275	-0.02475	0.0703	0.0262	0.483093	0.375684	0.739467	0.733641	0.708692	1	1	0.999999	0.99999	0.998334
slr0208		Hypothetical;;hypothetical protein	-0.5895	-0.83815	-0.67045	-0.7753	-0.37495	0.00385	-0.2048	0.24845	-0.0587	-0.047	0.0762945	0.00796754	0.0222107	0.00168367	0.0643916	1	1	0.999999	0.99999	0.999889
slr0211		Hypothetical;;hypothetical protein	0.39185	0.80185	0.5164	0.6422	0.3092	-0.1732	-0.06435	-0.1065	-0.01635	-0.069	0.129059	0.00105606	0.0291266	0.00087691	0.0590521	1	1	0.999999	0.99999	0.999963
slr0217		Hypothetical;;hypothetical protein	0.47485	0.7545	0.6897	0.5619	0.24965	0.01485	0.33995	-0.2465	0.00255	-0.1045	0.0388901	0.000860153	0.000781693	0.00152901	0.0699936	1	0.860855	0.999999	0.99999	0.997181
slr0232		Hypothetical;;hypothetical protein	0.61115	0.4186	0.3861	0.4281	0.28085	-0.0801	0.04575	-0.0532	0.0796	-0.0676	0.288061	0.734996	0.523996	0.440183	0.441611	1	1	0.999999	0.99999	0.998209
slr0238		Hypothetical;;hypothetical protein	-0.10905	-0.34435	-0.2401	-0.3158	0.0175	0.1589	0.03095	0.1731	0.08495	0.0867	0.981046	0.464904	0.607623	0.325113	0.804705	1	1	0.999999	0.99999	0.998927
slr0241		Hypothetical;;hypothetical protein	-0.05595	0.0055	0.11235	0.0048	-0.1011	-0.18445	-0.06535	-0.2446	-0.16755	0.4156	0.947066	0.998565	0.895318	0.985056	0.837405	1	1	0.999999	0.99999	0.323605
slr0243		Hypothetical;;hypothetical protein	-0.0722	-0.29855	0.33175	-0.22015	0.2463	0.1725	-0.03295	0.2225	-0.0283	0.5097	0.993515	0.784863	0.571877	0.898455	0.616656	1	1	0.999999	0.99999	0.550986
slr0244		Hypothetical;;hypothetical protein	-0.40905	-0.26615	-0.34695	-0.27695	-0.0733	-0.1073	0.15985	-0.04095	0.1068	0.23605	0.565363	0.81031	0.538646	0.554911	0.969435	1	1	0.999999	0.99999	0.972029
slr0249		Hypothetical;;hypothetical protein	0.1864	0.10285	-0.1303	0.0815	0.04735	-0.19825	-0.1193	-0.224	-0.1107	0.25805	0.909783	0.956099	0.857722	0.898734	0.845325	1	1	0.999999	0.99999	0.116472
slr0250		Hypothetical;;hypothetical protein	0.0655	0.19585	0.07505	0.13305	0.02715	-0.13735	0	0.0962	-0.13105	0.081	0.98739	0.748163	0.961731	0.857022	0.996584	1	1	0.999999	0.99999	0.99951
slr0254		Hypothetical;;hypothetical protein	-0.24955	-0.5247	-0.36625	0.03775	-0.0824	-0.04635	-0.1197	-0.0024	0.07915	-0.0342	0.289105	0.0302284	0.173777	0.996871	0.867283	1	1	0.999999	0.99999	0.999065
slr0263		Hypothetical;;hypothetical protein	-0.14115	-0.28785	-0.08505	0.1865	0.30675	-0.00445	-0.15305	-0.03855	-0.1992	0.5192	0.916619	0.354519	0.91291	0.609755	0.0166342	1	1	0.999999	0.99999	0.0784248
slr0264		Hypothetical;;hypothetical protein	0.1852	0.46645	0.6872	0.27645	0.2703	0.10975	-0.0709	0.1824	0.05	0.33225	0.833531	0.124795	0.00564052	0.272869	0.120433	1	1	0.999999	0.99999	0.68216
slr0267		Hypothetical;;hypothetical protein	-0.49225	-0.6985	-0.64945	-0.38475	-0.26485	-0.04245	-0.2752	0.1234	0.2198	-0.1078	0.098447	0.0129925	0.00918878	0.126039	0.145326	1	0.959706	0.999999	0.99999	0.972591
slr0269		Hypothetical;;hypothetical protein	0.4192	0.3989	0.55805	0.33955	0.20735	-0.0811	0.1739	-0.0343	0.1308	0.0877	0.444481	0.499422	0.054382	0.499976	0.346579	1	1	0.999999	0.99999	0.843813
slr0270		Hypothetical;;hypothetical protein	0.8212	0.5103	0.80085	0.69945	0.91565	0.2996	0.2128	0.13505	0.18615	0.0441	0.0997486	0.55241	0.085923	0.0890037	0.000697587	1	1	0.999999	0.99999	0.999996
slr0280		Hypothetical;;hypothetical protein	-0.13495	-0.0862	-0.1506	-0.0526	-0.2618	-0.1652	-0.1246	0.03975	-0.02525	-0.06735	0.954873	0.966217	0.866792	0.996294	0.220068	1	1	0.999999	0.999997	0.999963
slr0284		Hypothetical;;hypothetical protein	0.15735	0.4404	0.0262	-0.43	-0.1311	0.04715	0.1919	-0.0158	0.1658	-0.7003	0.959049	0.486049	0.951486	0.369166	0.905606	1	1	0.999999	0.99999	0.204492
slr0285		Hypothetical;;hypothetical protein	0.22995	0.35355	0.72	0.26755	0.0872	0.2285	0.18125	0.3509	0.08665	-0.0788	0.932631	0.871092	0.37501	0.956594	0.994212	1	1	0.999999	0.99999	0.800524
slr0287		Hypothetical;;hypothetical protein	-0.02075	-0.3129	0.392	0.2649	0.48355	0.1564	-0.0633	0.3343	0.0338	0.34795	0.989541	0.442161	0.128927	0.1264	0.000803043	1	1	0.999999	0.99999	0.47715
slr0291		Hypothetical;;hypothetical protein	0.02365	0.3989	-0.0058	-0.03	-0.0603	0.3086	0.0605	0.1589	0.1949	-0.35025	0.983157	0.366165	0.97368	0.969445	0.986259	1	1	0.999999	0.99999	0.649781
slr0292		Hypothetical;;hypothetical protein	0.65345	0.50515	0.29025	0.36565	0.4702	0.0648	-0.0029	0.2141	0.2643	0.18815	0.0208324	0.147677	0.535711	0.210625	0.00679928	1	1	0.999999	0.99999	0.94557
slr0299		Hypothetical;;hypothetical protein	0.1098	0.11775	0.0919	-0.0104	0.02115	0.0918	0.0664	0.20055	0.04505	0.18235	0.96356	0.768735	0.391431	0.999793	0.987247	1	1	0.999999	0.99999	0.858293
slr0300		Hypothetical;;hypothetical protein	0.01505	0.2774	0.10885	-0.0518	-0.07375	0.25185	0.16425	0.37935	0.1556	0.0471	0.998176	0.792918	0.966465	0.888381	0.659418	1	1	0.999999	0.99999	0.999999
slr0303		Hypothetical;;hypothetical protein	-0.05835	-0.0736	-0.04805	-0.1478	-0.03945	0.01285	-0.1337	0.0648	0.0155	-0.05535	0.95259	0.972308	0.787183	0.851823	0.991976	1	1	0.999999	0.99999	0.999964
slr0304		Hypothetical;;hypothetical protein	-0.3004	-0.3698	-0.26405	-0.31655	-0.1356	-0.023	-0.39545	0.0232	-0.02355	-0.13225	0.681255	0.467193	0.622837	0.487364	0.814104	1	0.965957	0.999999	0.99999	0.997421
slr0305		Hypothetical;;hypothetical protein	-0.20935	-0.1642	-0.03605	-0.21105	-0.01325	0.12235	0.0142	0.13725	0.0149	0.2668	0.842111	0.777473	0.960331	0.744065	0.96248	1	1	0.999999	0.99999	0.837303
slr0313		Hypothetical;;hypothetical protein	-0.104	0.24625	0.0497	-0.17225	-0.3147	0.38885	0.1173	0.17995	-0.0973	-0.1836	0.986135	0.838835	0.506245	0.927378	0.306015	1	1	0.999999	0.99999	0.994531
slr0316		Hypothetical;;hypothetical protein	-0.014	0.3256	-0.21975	0.0622	-0.3043	0.16815	0.03725	-0.09325	-0.24995	-0.41795	0.7266	0.873646	0.667417	0.993003	0.161728	1	1	0.999999	0.99999	0.88093
slr0317		Hypothetical;;hypothetical protein	0.0088	0.19125	0.0458	0.09015	-0.06365	0.3962	-0.0277	0.20725	0.14065	-0.06755	0.973276	0.857273	0.975844	0.893759	0.819432	1	1	0.999999	0.99999	0.979025
slr0320		Hypothetical;;hypothetical protein	0.73935	0.44985	0.4067	0.6118	0.5565	-0.1443	-0.2312	-0.1722	-0.07415	-0.29845	0.00116448	0.106227	0.109123	0.00154379	0.000109854	1	0.997791	0.999999	0.99999	0.696008
slr0325		Hypothetical;;hypothetical protein	0.21555	0.0135	0.38715	0.0289	0.26635	0.0081	0.0871	0.15825	0.191	0.1231	0.650202	0.779103	0.368227	0.958252	0.348273	1	1	0.999999	0.99999	0.997208
slr0326		Hypothetical;;hypothetical protein	0.4234	0.6789	0.58025	0.16325	0.0894	0.2973	0.1107	0.0966	0.1571	-0.2114	0.433687	0.0580403	0.137513	0.92833	0.829175	1	1	0.999999	0.99999	0.884646
slr0337		Hypothetical;;hypothetical protein	0.17795	0.29505	0.3574	0.15075	-0.0505	-0.14715	0.07675	-0.14155	-0.1723	-0.04085	0.92526	0.873478	0.696455	0.909056	0.871835	1	1	0.999999	0.99999	0.994637
slr0348		Hypothetical;;hypothetical protein	-0.3493	-0.5429	-0.3998	0.1255	0.0685	0.13025	-0.2383	0.36045	0.20675	-0.00645	0.371354	0.0686788	0.170712	0.78344	0.755403	1	1	0.999999	0.99999	0.99977
slr0351		Hypothetical;;hypothetical protein	-0.4357	-0.5497	-0.25035	-0.2502	-0.1177	0.1203	0.01535	0.1223	0.0534	0.3052	0.0779932	0.0230648	0.445655	0.207749	0.391858	1	1	0.999999	0.99999	0.595304
slr0355		Hypothetical;;hypothetical protein	-0.08805	-0.576	-0.2833	-0.0305	0.06395	-0.1003	-0.206	-0.00755	0.17375	0.15335	0.44922	0.00988993	0.128728	0.286548	0.925668	1	0.986949	0.999999	0.99999	0.887142
slr0356		Hypothetical;;hypothetical protein	-0.19735	-0.41445	-0.34395	-0.17895	0.15195	0.07265	-0.09745	0.1778	0.1916	0.2021	0.840706	0.152893	0.271345	0.813084	0.378683	1	1	0.999999	0.99999	0.383454
slr0359		Hypothetical;;hypothetical protein	0.12875	0.102	0.5368	0.3133	0.2506	-0.10325	0.1225	-0.1805	-0.15785	-0.09655	0.9854	0.978332	0.192169	0.689046	0.554609	1	1	0.999999	0.99999	0.999946
slr0360		Hypothetical;;hypothetical protein	-0.48585	-0.5326	-0.6745	-0.38865	-0.44905	0.0534	-0.15215	0.0072	0.12715	0.20175	0.106294	0.0914592	0.00863453	0.11836	0.00702561	1	1	0.999999	0.99999	0.911164
slr0362		Hypothetical;;hypothetical protein	-0.2887	-0.3	-0.1857	-0.2762	-0.1415	0.10995	0.01765	0.2052	0.0564	0.0666	0.419322	0.353268	0.767087	0.297578	0.629692	1	1	0.999999	0.99999	0.995937
slr0363		Hypothetical;;hypothetical protein	-0.15255	0.07835	-0.03625	0.051	-0.09715	0.0456	-0.2282	-0.01875	-0.05845	-0.1025	0.882085	0.463734	0.994912	0.95935	0.702139	1	0.999568	0.999999	0.99999	0.998191
slr0364		Hypothetical;;hypothetical protein	1.93075	2.0729	2.40525	1.4338	1.2541	-0.62615	-0.68315	-0.44215	-0.54235	0.9858	0.00175652	0.00158169	6.65227e-05	0.0068413	0.0012645	1	0.999164	0.999999	0.99999	0.413686
slr0373		Hypothetical;;hypothetical protein	4.40445	5.367	4.96795	4.28315	2.5247	0.23885	1.25065	0.03615	0.6564	-0.21385	9.79016e-09	7.96766e-11	4.74996e-11	5.10186e-11	1.61214e-08	1	0.691964	0.999999	0.99999	0.999678
slr0374		Hypothetical;;hypothetical protein	4.1061	5.0078	4.56085	3.85455	2.34035	0.2992	1.1677	0.2225	0.6197	0.0321	7.85558e-09	6.12536e-11	6.39357e-11	1.06616e-10	1.6073e-08	1	0.691964	0.999999	0.99999	0.999998
slr0376		Hypothetical;;hypothetical protein	3.35855	4.56785	5.0441	3.81405	3.08535	0.6347	1.658	0.4953	0.9473	-0.03245	6.89223e-07	2.71668e-09	4.07036e-11	6.12827e-10	3.15262e-10	1	0.390096	0.999999	0.979597	0.999998
slr0380		Hypothetical;;hypothetical protein	0.1936	0.06625	-0.08935	0.07575	-0.053	0.106	0.1148	0.0239	0.0889	-0.11705	0.803305	0.973574	0.951323	0.980258	0.964675	1	1	0.999999	0.99999	0.990104
slr0383		Hypothetical;;hypothetical protein	-0.2804	-0.4616	-0.56855	-0.2435	-0.241	-0.021	-0.2413	0.09935	0.098	0.0179	0.388467	0.047339	0.00481702	0.166641	0.0565912	1	0.996444	0.999999	0.99999	0.999998
slr0388		Hypothetical;;hypothetical protein	0.23405	0.31035	0.3701	0.0936	-0.0325	-0.026	0.07445	0.01475	-0.03645	0.0035	0.815211	0.713457	0.542222	0.989384	0.893702	1	1	0.999999	0.99999	0.999996
slr0397		Hypothetical;;hypothetical protein	1.1566	1.17555	1.1554	0.1097	0.2295	0.2629	0.42585	0.0454	0.1661	0.22105	3.8715e-05	5.74182e-05	9.99243e-05	0.977888	0.499671	1	0.91332	0.999999	0.99999	0.934277
slr0400		Hypothetical;;hypothetical protein	-0.00275	-0.0801	0.20445	0.2843	0.4483	0.0789	-0.01895	-0.01175	-0.0416	0.25305	0.996494	0.951501	0.523459	0.200919	0.000385896	1	1	0.999999	0.99999	0.67412
slr0402		Hypothetical;;hypothetical protein	-0.17095	-0.22455	-0.1093	0.2207	0.40185	0.1069	-0.0245	0.0714	0.00815	0.18185	0.915475	0.467971	0.942804	0.808802	0.0365791	1	1	0.999999	0.99999	0.968981
slr0404		Hypothetical;;hypothetical protein	0.8523	1.50265	1.20375	1.256	0.8378	-0.037	0.1518	0.12085	0.21195	0.2687	6.7712e-05	6.90909e-09	9.10471e-08	1.95689e-09	4.34465e-08	1	1	0.999999	0.99999	0.700746
slr0407		Hypothetical;;hypothetical protein	0.0974	0.1696	0.1525	0.0841	-0.0068	-0.0498	-0.0186	-0.26195	-0.12075	-0.24395	0.977364	0.690262	0.80811	0.866141	0.986151	1	1	0.999999	0.99999	0.838481
slr0420		Hypothetical;;hypothetical protein	-0.31505	-0.1307	-0.5886	-0.35225	-0.29265	-0.0731	-0.2137	-0.17215	-0.11655	-0.3733	0.445973	0.502761	0.01764	0.105488	0.0345976	1	0.968016	0.999999	0.99999	0.358786
slr0423		Hypothetical;;hypothetical protein	-0.51735	-0.8129	-0.41575	-0.6673	-0.15225	0.66795	-0.0891	1.22705	0.50935	0.92525	0.702878	0.255938	0.69456	0.242914	0.962233	1	1	0.999999	0.99999	0.219359
slr0431		Hypothetical;;hypothetical protein	0.26485	0.13605	-0.0787	-0.1732	0.15555	0.08675	0.2615	0.0614	0.21305	-0.1774	0.44045	0.849006	0.951568	0.720671	0.492203	1	0.974547	0.999999	0.99999	0.924556
slr0438		Hypothetical;;hypothetical protein	-0.35025	-0.3518	-0.17995	-0.1694	-0.04495	-0.0254	-0.0757	-0.19375	0.0184	-0.4864	0.418541	0.438334	0.821555	0.841826	0.902448	1	1	0.999999	0.99999	0.247365
slr0440		Hypothetical;;hypothetical protein	0.15855	0.38405	0.24005	0.1577	0.0754	0.035	-5e-05	-0.0107	0.02645	0.1491	0.889912	0.15812	0.510723	0.811936	0.945624	1	1	0.999999	0.99999	0.932878
slr0443		Hypothetical;;hypothetical protein	-1.0856	-1.4577	-1.08935	-1.04465	-0.3539	-0.026	-0.42775	0.1048	-0.06585	-0.6465	0.00177993	8.97103e-05	0.00107977	0.000321506	0.128315	1	0.990069	0.999999	0.99999	0.252741
slr0445		Hypothetical;;hypothetical protein	0.4947	0.50415	0.3143	0.29805	-0.0176	0.05675	0.0793	-0.04105	0.07175	0.0557	0.0535472	0.0300373	0.1837	0.2718	0.977263	1	1	0.999999	0.99999	0.999729
slr0453		Hypothetical;;hypothetical protein	0.46925	0.5577	0.06995	0.225	0.15285	0.0802	0.026	0.17795	0.2412	0.03875	0.0505263	0.0235413	0.664879	0.515543	0.461257	1	1	0.999999	0.99999	0.999545
slr0455		Hypothetical;;hypothetical protein	0.3442	0.83595	0.55005	0.41785	0.38565	0.12895	0.0344	0.25415	0.3459	-0.00325	0.476444	0.00275114	0.0460721	0.0997492	0.0247147	1	1	0.999999	0.99999	0.985361
slr0459		Hypothetical;;hypothetical protein	0.23045	0.28895	0.20865	0.3261	0.10775	0.0195	0.0607	0.0823	0.061	-0.0545	0.568351	0.453238	0.571613	0.192385	0.392545	1	1	0.999999	0.99999	0.999572
slr0479		Hypothetical;;hypothetical protein	-0.08365	-0.15595	0.07535	-0.4354	-0.0246	0.0812	-0.09185	0.3199	0.05735	0.40045	0.995851	0.948339	0.683939	0.474579	0.990656	1	1	0.999999	0.99999	0.815417
slr0483		Hypothetical;;hypothetical protein	0.16145	0.0158	-0.28705	0.0018	-0.02815	0.1065	0.2492	-0.0304	0.0357	-0.11365	0.903598	0.994686	0.355542	0.999998	0.939237	1	0.96064	0.999999	0.99999	0.991291
slr0487		Hypothetical;;hypothetical protein	0.0269	-0.2261	-0.0504	-0.12555	0.07915	-0.2933	-0.1085	-0.1078	-0.1568	0.3247	0.881541	0.356882	0.98171	0.47608	0.915028	1	1	0.999999	0.99999	0.131703
slr0491		Hypothetical;;hypothetical protein	0.0663	0.32465	0.3061	0.1986	0.0154	0.1154	0.08355	0.1432	0.0639	-0.01375	0.865419	0.548949	0.395519	0.324534	0.288849	1	1	0.999999	0.99999	0.997802
slr0505		Hypothetical;;hypothetical protein	0.17025	0.17515	0.4612	0.2994	0.40215	-0.1336	-0.1055	0.1979	0.0058	0.39695	0.91571	0.826828	0.0913288	0.357082	0.0142202	1	1	0.999999	0.99999	0.368293
slr0509		Hypothetical;;hypothetical protein	-0.21025	-0.3315	-0.5101	-0.2757	-0.38695	0.0536	-0.17025	-0.2055	-0.2348	-0.43115	0.825062	0.300494	0.0380746	0.230081	0.0124817	1	1	0.999999	0.99999	0.290962
slr0510		Hypothetical;;hypothetical protein	-0.2578	-0.43185	-0.16305	-0.3144	-0.34005	-0.0376	-0.08955	-0.15705	-0.2343	-0.19325	0.611624	0.189999	0.743449	0.277939	0.0575772	1	1	0.999999	0.99999	0.920547
slr0516		Hypothetical;;hypothetical protein	-0.4504	-0.68135	-0.8293	-0.65375	-0.23325	-0.006	-0.3027	0.11045	0.07645	0.20215	0.127248	0.00519538	0.000721183	0.00160953	0.370774	1	0.998657	0.999999	0.99999	0.88776
slr0517		Hypothetical;;hypothetical protein	0.428	0.5096	0.6427	0.28755	0.42105	-0.0158	0.08145	-0.00795	0.0959	0.4122	0.0627063	0.0245311	0.000964486	0.194067	0.00144327	1	1	0.999999	0.99999	0.188542
slr0519		Hypothetical;;hypothetical protein	-0.4697	-0.44035	-0.589	-0.8539	-0.5024	0.1838	-0.14245	0.19345	-0.02345	-0.2173	0.112107	0.141651	0.0193443	5.87178e-05	0.00146189	1	1	0.999999	0.99999	0.922831
slr0545		Hypothetical;;hypothetical protein	0.80945	1.2121	1.11975	1.1162	0.6427	0.05555	0.22035	-0.02865	0.1174	0.07115	0.00084945	4.12662e-06	3.14669e-06	2.25648e-07	3.53879e-05	1	0.997271	0.999999	0.99999	0.999388
slr0551		Hypothetical;;hypothetical protein	0.66865	0.8051	0.8174	0.09585	0.3894	0.1543	0.05925	0.33755	0.1588	0.3574	0.0181507	0.007518	0.0025512	0.023401	0.0185476	1	1	0.999999	0.99999	0.57774
slr0552		Hypothetical;;hypothetical protein	-0.8015	-1.25475	-1.09805	-1.0383	-0.3806	0.0387	-0.35375	0.18335	0.0079	0.04235	0.00107277	3.85915e-06	8.74486e-06	1.98811e-06	0.0186447	1	0.910017	0.999999	0.99999	0.999996
slr0553		Hypothetical;;hypothetical protein	-0.9502	-1.32875	-1.27215	-1.2381	-0.44445	0.0412	-0.53255	0.30805	-0.1907	0.2812	0.00502449	0.000199211	0.000107193	1.74284e-05	0.0535236	1	0.867065	0.999999	0.99999	0.937458
slr0554		Hypothetical;;hypothetical protein	-0.2259	-0.62535	-0.59855	-0.9921	-0.3491	-0.1904	-0.5183	0.0858	-0.2331	0.3413	0.609139	0.00395986	0.00210235	9.30746e-08	0.006771	1	0.584371	0.999999	0.99999	0.337244
slr0556		Hypothetical;;hypothetical protein	0.1552	0.073	0.05545	0.0086	0.08215	-0.0675	-0.00925	-0.1325	0.08835	-0.1331	0.743458	0.937268	0.959992	0.986081	0.656783	1	1	0.999999	0.99999	0.947294
slr0565		Hypothetical;;hypothetical protein	0.03975	0.1866	0.149	0.0023	-0.02585	0.04785	-0.0816	0.266	0.1937	0.1647	0.994556	0.694662	0.840695	0.842073	0.997441	1	1	0.999999	0.99999	0.953861
slr0575		Hypothetical;;hypothetical protein	-0.3245	-0.16475	0.04825	-0.47965	-0.07455	-0.0046	-0.0771	0.17065	0.20025	0.0307	0.584563	0.876388	0.992832	0.0562237	0.971647	1	1	0.999999	0.99999	0.999998
slr0586		Hypothetical;;hypothetical protein	-0.3462	-0.60105	-0.6097	-0.20255	-0.195	0.0555	-0.0524	0.23055	-0.015	-0.2875	0.475165	0.0548867	0.0198726	0.769873	0.541894	1	1	0.999999	0.99999	0.742952
slr0588		Hypothetical;;hypothetical protein	-0.2724	-0.5129	-0.27575	-0.4194	-0.1839	-0.03935	-0.2201	-0.0188	0.00025	-0.04885	0.817993	0.223884	0.595969	0.238095	0.722017	1	1	0.999999	0.99999	0.999996
slr0589		Hypothetical;;hypothetical protein	-0.34285	-0.56755	-0.20635	-0.37755	-0.04635	0.1279	-0.1547	0.31675	0.11215	0.1959	0.766533	0.285086	0.860003	0.514028	0.995677	1	1	0.999999	0.99999	0.994763
slr0590		Hypothetical;;hypothetical protein	-0.2183	-0.42065	-0.0541	-0.23235	0.00895	0.10415	-0.13585	0.3891	0.1253	0.25455	0.832876	0.395989	0.960632	0.775189	0.915209	1	1	0.999999	0.99999	0.93174
slr0592		Hypothetical;;hypothetical protein	0.0268	-0.2354	0.0498	0.0238	-0.0146	0.05095	-0.29545	0.24925	-0.2363	-0.36805	0.999326	0.799019	0.945869	0.99484	0.999489	1	0.999986	0.999999	0.99999	0.729868
slr0594		Hypothetical;;hypothetical protein	0.2396	0.2749	0.12425	0.2211	0.1245	-0.01965	0.03735	0.00095	-0.06705	-0.17355	0.783486	0.651851	0.669765	0.731258	0.890297	1	1	0.999999	0.999996	0.939919
slr0596		Hypothetical;;hypothetical protein	0.7461	0.8436	0.98685	0.86525	0.67025	-0.1117	0.11305	-0.23405	-0.0153	0.16235	0.00155445	0.000517183	1.08457e-05	1.53419e-05	6.73087e-06	1	1	0.999999	0.99999	0.455148
slr0598		Hypothetical;;hypothetical protein	0.0826	-0.00435	-0.06225	-0.09035	-0.0234	-0.0333	-0.2707	-0.01615	0.0361	0.16685	0.956936	0.985742	0.967895	0.929531	0.983434	1	0.975497	0.999999	0.99999	0.955892
slr0605		Hypothetical;;hypothetical protein	0.076	0.0795	0.17645	0.1251	0.13655	0.0082	-0.1206	-0.0071	0.0634	0.0339	0.713973	0.94649	0.775102	0.921842	0.57453	1	1	0.999999	0.99999	0.998444
slr0606		Hypothetical;;hypothetical protein	-0.5115	-0.60875	-1.0135	-0.3876	-0.6649	-0.05665	-0.16485	0.00805	-0.02985	-0.3009	0.163216	0.0793078	0.000379983	0.141541	0.000406882	1	1	0.999999	0.999997	0.84182
slr0607		Hypothetical;;hypothetical protein	-1.1118	-1.58125	-1.7584	-1.4702	-1.0305	-0.1203	-0.5885	-0.09405	0.07215	-0.30655	0.00116319	1.99406e-05	8.03022e-07	1.20463e-06	5.96514e-06	1	0.805192	0.999999	0.99999	0.917463
slr0609		Hypothetical;;hypothetical protein	-0.2071	0.04995	0.27095	-0.1609	0.0016	-0.0224	0.1764	0.18	0.1978	0.14085	0.903603	0.983149	0.4711	0.901832	0.973872	1	1	0.999999	0.99999	0.997226
slr0610		Hypothetical;;hypothetical protein	0.134	0.00875	0.33675	0.1233	0.22795	-0.13785	0.0071	-0.0186	-0.04235	0.3216	0.961095	0.980835	0.31711	0.98287	0.15307	1	1	0.999999	0.99999	0.324866
slr0613		Hypothetical;;hypothetical protein	0.23445	0.2655	0.58655	0.32395	0.43635	-0.0182	-0.05265	0.06405	0.04235	0.0619	0.644924	0.488584	0.0119591	0.156668	0.0040709	1	1	0.999999	0.99999	0.999791
slr0619		Hypothetical;;hypothetical protein	-0.1814	-0.5225	-0.32345	-0.23325	-0.13635	-0.0316	-0.272	0.11885	-0.0975	0.04205	0.829454	0.0306885	0.22462	0.482347	0.663258	1	0.968016	0.999999	0.99999	0.992803
slr0625		Hypothetical;;hypothetical protein	-0.18585	-0.20575	0.18975	0.14715	0.05175	0.0722	-0.16125	0.2234	0.1083	0.30205	0.939604	0.868682	0.861793	0.948053	0.961951	1	1	0.999999	0.99999	0.86072
slr0630		Hypothetical;;hypothetical protein	0.0054	0.0009	-0.1805	0.19355	0.18125	0.06295	-0.13275	0.12605	0.17235	0.19735	0.93764	0.968499	0.620718	0.636517	0.35737	1	1	0.999999	0.99999	0.862974
slr0635		Hypothetical;;hypothetical protein	0.28745	0.2051	0.24915	0.1692	0.185	-0.04775	0.0824	0.1218	0.2482	0.06595	0.869046	0.89351	0.77054	0.945362	0.810246	1	1	0.999999	0.99999	0.999996
slr0637		Hypothetical;;hypothetical protein	-0.11005	-0.1331	-0.14785	-0.02205	-0.2305	0.0838	-0.0065	0.20135	-0.0151	-0.09915	0.833559	0.834962	0.746726	0.998818	0.0767332	1	1	0.999999	0.99999	0.987345
slr0642		Hypothetical;;hypothetical protein	0.4848	0.50855	0.25035	0.3532	0.33595	-0.0346	-0.0571	0.05685	0.1759	0.1895	0.021414	0.0235007	0.374223	0.0709825	0.0109871	1	1	0.999999	0.99999	0.718354
slr0643		Hypothetical;;hypothetical protein	0.23205	0.3988	0.01435	0.34905	0.1249	-0.1461	-0.0871	-0.06145	0.1077	0.14705	0.547566	0.225325	0.803848	0.156928	0.737754	1	1	0.999999	0.99999	0.912915
slr0645		Hypothetical;;hypothetical protein	0.41985	0.3348	-0.00285	-0.1433	0.06255	0.3651	0.26115	0.5544	0.41125	0.2856	0.490621	0.620032	0.952156	0.965111	0.990486	1	1	0.999999	0.99999	0.927567
slr0650		Hypothetical;;hypothetical protein	-0.17325	-0.464	-0.1768	0.16805	-0.02205	0.21075	0.13945	0.2002	0.04265	0.2303	0.855823	0.0739945	0.7269	0.768109	0.997773	1	1	0.999999	0.99999	0.809486
slr0651		Hypothetical;;hypothetical protein	0.06315	-0.0401	0.15485	0.0556	0.1054	0.04885	-0.03445	0.11585	-0.01435	-0.02145	0.97622	0.975266	0.844809	0.977612	0.895993	1	1	0.999999	0.99999	0.999996
slr0655		Hypothetical;;hypothetical protein	0.03965	0.43055	0.62805	0.59895	0.38025	0.052	-0.0532	0.0094	-0.08905	0.1515	0.983348	0.245618	0.0139102	0.00752211	0.0220657	1	1	0.999999	0.99999	0.977511
slr0656		Hypothetical;;hypothetical protein	0.46845	0.90955	0.9993	1.0654	0.61735	0.0783	0.05335	0.03505	0.0203	0.03525	0.0400484	0.000201098	1.28934e-05	4.03851e-07	5.17304e-05	1	1	0.999999	0.99999	0.999588
slr0664		Hypothetical;;hypothetical protein	0.4208	0.4398	0.646	0.3811	0.3533	-0.2446	-0.1921	-0.4897	-0.2122	-0.1703	0.128457	0.132859	0.012666	0.101422	0.0349731	0.999925	0.999706	0.999373	0.997772	0.849047
slr0670		Hypothetical;;hypothetical protein	-0.51705	-0.59825	-0.67135	-0.29645	-0.0872	-0.0833	-0.1645	-0.1185	-0.0145	-0.09905	0.0048194	0.00242383	0.000147221	0.102918	0.722621	1	1	0.999999	0.99999	0.98866
slr0680		Hypothetical;;hypothetical protein	-0.4056	0.1767	0.5475	0.33	0.2749	-0.1446	0.30965	-0.25135	0.1646	0.10305	0.565954	0.914067	0.154348	0.586169	0.444826	1	1	0.999999	0.99999	0.999303
slr0686		Hypothetical;;hypothetical protein	0.23445	0.39925	0.27275	-0.11975	-0.11865	0.0222	0.1529	-0.2189	0.10405	-0.51635	0.763763	0.346213	0.611756	0.864147	0.874716	1	1	0.999999	0.99999	0.235252
slr0688		Hypothetical;;hypothetical protein	-0.05705	-0.0094	-0.06145	0.2081	0.15425	0.0758	-0.11695	0.10735	-0.0363	0.22075	0.971479	0.996915	0.631346	0.664912	0.644491	1	1	0.999999	0.99999	0.906555
slr0689		Hypothetical;;hypothetical protein	-0.00805	-0.11125	0.50145	0.53015	0.4476	0.18805	-0.11325	0.09715	-0.23175	0.45885	0.874815	0.535833	0.234364	0.113141	0.0604742	1	1	0.999999	0.99999	0.57047
slr0695		Hypothetical;;hypothetical protein	-0.25085	-0.3684	-0.04755	-0.1526	0.2133	-0.0612	-0.1355	-0.11125	0.01675	0.5636	0.749689	0.343617	0.992747	0.895913	0.273295	1	1	0.999999	0.99999	0.11009
slr0698		Hypothetical;;hypothetical protein	-0.23295	0.1761	0.06745	-0.25735	-0.45915	0.27035	0.07775	0.20465	0.13275	-0.377	0.814611	0.926865	0.992519	0.547695	0.0507867	1	1	0.999999	0.99999	0.796181
slr0709		Hypothetical;;hypothetical protein	-0.5015	-0.5288	-0.6469	-0.67405	-0.55045	0.002	-0.1046	0.032	0.12055	0.0073	0.0419573	0.0420954	0.00327442	0.000444419	0.000163219	1	1	0.999999	0.99999	0.999998
slr0711		Hypothetical;;hypothetical protein	-0.2071	-0.02495	0.1148	-0.11955	-0.1325	-0.0279	0.00885	-0.00275	0.02975	0.14265	0.792151	0.99177	0.918876	0.910155	0.829056	1	1	0.999999	0.999994	0.990043
slr0712		Hypothetical;;hypothetical protein	-0.0171	0.07675	0.2073	0.0638	0.02385	0.04035	0.02065	0.0676	0.06605	0.21085	0.998955	0.965964	0.671275	0.868276	0.646399	1	1	0.999999	0.99999	0.902442
slr0722		Hypothetical;;hypothetical protein	-0.2066	-0.05095	-0.28665	0.0265	-0.1484	0.02395	-0.1226	0.04475	0.0525	0.1115	0.839092	0.736715	0.526618	0.983888	0.78244	1	1	0.999999	0.99999	0.99699
slr0723		Hypothetical;;hypothetical protein	-0.00935	0.13925	0.01825	0.38065	0.0118	-0.0238	-0.02455	-0.0275	0.06505	-0.05855	0.995161	0.864265	0.985547	0.115633	0.99574	1	1	0.999999	0.99999	0.998858
slr0725		Hypothetical;;hypothetical protein	-0.3724	0.04505	0.2453	-0.02345	-0.27325	0.206	0.3001	0.3299	0.0534	-0.0447	0.800329	0.988227	0.860247	0.998947	0.636799	1	1	0.999999	0.99999	0.999996
slr0728		Hypothetical;;hypothetical protein	-0.21725	-0.1258	-0.35205	-0.01685	-0.28025	-0.14485	-0.0935	-0.0334	-0.0958	-0.07925	0.262519	0.530396	0.131833	0.805997	0.0973006	1	1	0.999999	0.99999	0.999998
slr0729		Hypothetical;;hypothetical protein	0.6376	0.8419	0.8747	0.341	0.48655	0.02675	0.04615	0.1211	0.2174	0.2136	0.0443895	0.00765165	0.00183556	0.434783	0.0100182	1	1	0.999999	0.99999	0.978758
slr0730		Hypothetical;;hypothetical protein	0.5866	0.45315	0.7652	0.2063	0.50065	0.1146	0.09225	0.2375	0.22895	0.29155	0.114773	0.327665	0.0161238	0.703972	0.0167481	1	1	0.999999	0.99999	0.81635
slr0731		Hypothetical;;hypothetical protein	0.11255	-0.0428	0.04575	0.3607	0.22575	-0.16115	-0.03275	-0.0488	-0.06165	0.06565	0.917348	0.598082	0.899186	0.674583	0.688408	1	1	0.999999	0.99999	0.9982
slr0732		Hypothetical;;hypothetical protein	-0.3824	-0.58305	-0.49675	-0.241	-0.3424	-0.10515	-0.1865	-0.1959	-0.1978	-0.22035	0.14433	0.0106666	0.0337248	0.398744	0.0343533	1	1	0.999999	0.99999	0.927164
slr0734		Hypothetical;;hypothetical protein	0.35155	0.3522	0.27975	0.15705	-0.00505	-0.08365	0.0509	-0.01495	-0.0836	0.1128	0.794444	0.770481	0.683655	0.6785	0.9769	1	1	0.999999	0.99999	0.917351
slr0740		Hypothetical;;hypothetical protein	0.46795	0.52405	0.46215	0.43825	0.34335	-0.20385	-0.0223	-0.01495	-0.0885	-0.22275	0.342101	0.234271	0.243239	0.226061	0.161066	1	1	0.999999	0.99999	0.953359
slr0742		Hypothetical;;hypothetical protein	-0.5052	-0.8318	-0.7712	-1.0199	-0.187	-0.0175	-0.31785	0.01645	-0.12825	0.37995	0.17022	0.00842796	0.00631782	4.84574e-05	0.538502	1	0.988346	0.999999	0.99999	0.645947
slr0748		Hypothetical;;hypothetical protein	-0.0723	0.24965	0.02025	0.3064	-0.2204	-0.0857	0.08145	-0.08985	-0.0102	-0.5864	0.975919	0.669059	0.926684	0.297008	0.199295	1	1	0.999999	0.999996	0.0882648
slr0751		Hypothetical;;hypothetical protein	-0.4529	-0.53445	-0.4333	-0.18465	-0.4113	0.35825	0.3078	0.32625	0.29605	0.183	0.211649	0.115066	0.153219	0.558098	0.0151891	1	0.99594	0.999999	0.99999	0.981774
slr0755		Hypothetical;;hypothetical protein	0.3225	-0.2215	0.95515	0.7601	0.97455	0.0352	0.14085	-0.2341	-0.23405	0.3766	0.753181	0.853115	0.00812252	0.0207643	4.83122e-05	1	1	0.999999	0.99999	0.837832
slr0765		Hypothetical;;hypothetical protein	-0.2847	-0.1376	0.21135	0.1337	0.16865	0.2419	0.13835	0.15965	0.1375	0.11125	0.751617	0.931387	0.399877	0.939206	0.657349	1	1	0.999999	0.99999	0.999427
slr0769		Hypothetical;;hypothetical protein	-0.25795	-0.34435	-0.33045	-0.12745	-0.09735	0.10695	0.1175	0.06045	0.02345	-0.48485	0.470193	0.226155	0.167175	0.78642	0.777864	1	1	0.999999	0.99999	0.0754064
slr0770		Hypothetical;;hypothetical protein	-0.26185	-0.5519	-0.37445	-0.20085	-0.05005	0.12635	-0.04755	-0.01045	-0.10325	-0.25325	0.480617	0.0295135	0.150109	0.67759	0.953114	1	1	0.999999	0.99999	0.783208
slr0771		Hypothetical;;hypothetical protein	-0.3394	-0.55085	-0.71745	-0.2768	0.03555	-0.05885	-0.2282	-0.0139	-0.2634	-0.1073	0.352553	0.0400209	0.00184084	0.399311	0.94453	1	0.999149	0.999999	0.99999	0.995844
slr0773		Hypothetical;;hypothetical protein	-0.26515	-0.25065	0.09555	-0.05025	0.17065	0.1373	0.18005	0.08765	0.0741	-0.10655	0.878986	0.842584	0.974797	0.959038	0.837067	1	1	0.999999	0.99999	0.999181
slr0779		Hypothetical;;hypothetical protein	0.038	0.0544	-0.08495	0.0857	0.03685	-0.00125	-0.15005	0.00445	0.0793	0.1522	0.900831	0.976911	0.370778	0.940207	0.942449	1	1	0.999999	0.99999	0.491165
slr0780		Hypothetical;;hypothetical protein	-0.16355	-0.034	0.18265	-0.0332	0.1196	0.1656	0.032	-0.0479	0.0886	-0.1739	0.824018	0.944721	0.84618	0.997805	0.894429	1	1	0.999999	0.99999	0.991661
slr0784		Hypothetical;;hypothetical protein	-0.1406	-0.43225	-0.07365	-0.5838	-0.1224	0.1534	0.0084	0.3364	-0.05815	0.11675	0.876725	0.0684543	0.931729	0.000538182	0.247544	1	1	0.999999	0.99999	0.962425
slr0787		Hypothetical;;hypothetical protein	0.69015	0.7631	0.9174	0.77195	0.821	-0.202	0.04755	-0.347	-0.1901	0.14075	0.0290568	0.0192069	0.00080432	0.000216204	1.57034e-05	1	1	0.999999	0.99999	0.776148
slr0789		Hypothetical;;hypothetical protein	0.1739	0.38675	0.352	0.4428	0.2112	0.1319	-0.17525	-0.12925	-0.34895	-0.23195	0.958201	0.539437	0.39653	0.245179	0.590514	1	0.99985	0.999999	0.99999	0.973095
slr0801		Hypothetical;;hypothetical protein	0.02735	0.58585	0.65255	-0.07275	-0.3164	0.20905	0.23535	0.13725	-0.0851	-0.1934	0.969373	0.768446	0.551447	0.970337	0.792195	1	1	0.999999	0.99999	0.997052
slr0806		Hypothetical;;hypothetical protein	-0.30325	-0.36195	-0.24575	-0.01565	-0.01065	0.02175	-0.18215	0.21865	-0.02965	0.02115	0.210959	0.0540816	0.387146	0.999714	0.993412	1	0.976961	0.999999	0.999994	0.999584
slr0810		Hypothetical;;hypothetical protein	-0.02125	0.11395	0.0064	-0.07215	-0.04915	0.05215	-0.1047	-0.01925	-0.02425	-0.25965	0.985838	0.946441	0.995751	0.987653	0.982718	1	1	0.999999	0.99999	0.820126
slr0812		Hypothetical;;hypothetical protein	-0.2791	-0.33765	-0.4527	-0.24875	-0.2477	-0.0402	-0.06185	-0.1294	-0.00605	0.0757	0.497302	0.282023	0.0506686	0.0344114	0.052535	1	1	0.999999	0.99999	0.974798
slr0813		Hypothetical;;hypothetical protein	-0.41855	-0.53795	-0.09265	-0.32725	-0.20585	0.0827	-0.22035	0.0994	-0.0639	0.40065	0.37672	0.15437	0.421376	0.347208	0.598216	1	1	0.999999	0.99999	0.572745
slr0815		Hypothetical;;hypothetical protein	0.012	0.0598	-0.0841	0.19855	0.17105	-0.0067	-0.06605	-0.2067	-0.1033	-0.03315	0.997786	0.981473	0.964848	0.83379	0.709629	1	1	0.999999	0.99999	0.999996
slr0816		Hypothetical;;hypothetical protein	0.2999	0.47335	0.18055	0.1582	0.21655	0.17585	0.0355	0.0197	-0.0403	0.02805	0.234852	0.0482298	0.167932	0.335706	0.192926	1	1	0.999999	0.99999	0.999279
slr0818		Hypothetical;;hypothetical protein	0.2527	0.23965	-0.06085	0.07715	-0.0725	-0.23215	-0.06135	-0.24875	-0.1066	-0.10105	0.619196	0.802554	0.293239	0.993026	0.741133	1	1	0.999999	0.99999	0.999867
slr0821		Hypothetical;;hypothetical protein	0.11995	0.1296	0.17485	-0.22915	-0.2223	0.0369	-0.05855	0.2018	0.1883	0.2431	0.966736	0.813804	0.295089	0.220447	0.3523	1	1	0.999999	0.99999	0.900637
slr0842		Hypothetical;;hypothetical protein	-0.26895	-0.11995	-0.54775	-0.3524	-0.3991	0.003	-0.21485	0.0063	-0.1908	-0.04905	0.385009	0.752174	0.00306378	0.0329555	0.000649703	1	0.988346	0.999999	0.99999	0.99995
slr0845		Hypothetical;;hypothetical protein	0.33325	0.6234	0.67025	0.35185	0.1981	-0.0497	0.09315	-0.05785	0.1878	0.02885	0.337531	0.0130334	0.00262768	0.134963	0.396248	1	1	0.999999	0.99999	0.999998
slr0846		Hypothetical;;hypothetical protein	-0.02625	0.03985	-0.05875	0.07195	-0.117	0.01655	0.06615	-0.17455	-0.0021	-0.0621	0.866241	0.991588	0.935247	0.899567	0.304708	1	1	0.999999	0.99999	0.999848
slr0848		Hypothetical;;hypothetical protein	-0.35585	-0.5919	-0.5568	-0.4878	-0.234	0.034	0.0012	0.05115	-0.14335	-0.1964	0.303353	0.030629	0.0224935	0.025784	0.269127	1	1	0.999999	0.99999	0.951086
slr0852		Hypothetical;;hypothetical protein	0.54475	0.69325	0.9246	0.26215	0.60785	0.1723	0.3038	0.01445	0.13125	0.1166	0.419541	0.198919	0.0235872	0.872337	0.0248129	1	1	0.999999	0.99999	0.998856
slr0863		Hypothetical;;hypothetical protein	0.4362	0.5352	0.3145	0.58585	0.29685	-0.1721	0.0989	-0.0556	0.07755	-0.193	0.351344	0.222689	0.335095	0.0130785	0.0853388	1	1	0.999999	0.99999	0.996415
slr0865		Hypothetical;;hypothetical protein	-0.16795	-0.06	0.0609	-0.2647	-0.1597	-0.16865	-0.116	0.10415	0.02805	-0.1394	0.910249	0.981899	0.988956	0.222183	0.567184	1	1	0.999999	0.999996	0.996591
slr0869		Hypothetical;;hypothetical protein	0.04665	0.06955	0.14145	-0.00535	-0.07745	-0.11435	0.2521	0.0929	0.30535	-0.16405	0.998136	0.991382	0.930143	0.999924	0.93099	1	1	0.999999	0.99999	0.998956
slr0870		Hypothetical;;hypothetical protein	-0.4029	-0.5763	-0.2244	-0.2789	-0.28	0.1151	0.2213	0.05495	0.16305	-0.05595	0.110268	0.0182284	0.563439	0.161915	0.0535681	1	0.998809	0.999999	0.99999	0.999995
slr0872		Hypothetical;;hypothetical protein	0.24505	0.4396	0.4501	0.32645	0.13825	0.03555	0.15275	0.0593	0.00865	-0.22385	0.737239	0.257487	0.189446	0.342351	0.849306	1	1	0.999999	0.99999	0.946702
slr0876		Hypothetical;;hypothetical protein	0.30215	0.01265	-0.06575	-0.0157	-0.0094	-0.06325	0.09385	0.04995	0.0896	0.0501	0.306978	0.952942	0.975206	0.996365	0.989183	1	1	0.999999	0.99999	0.999996
slr0878		Hypothetical;;hypothetical protein	0.0016	-0.0899	0.1477	-0.02455	0.0427	-0.2031	0.0311	0.10705	-0.034	0.09775	0.933542	0.777533	0.934554	0.95842	0.997294	1	1	0.999999	0.99999	0.93232
slr0883		Hypothetical;;hypothetical protein	-0.5127	-0.8099	-0.98255	-0.59735	-0.4045	0.04685	-0.17845	0.11865	-0.1296	-0.2742	0.333702	0.0397096	0.00269735	0.0208354	0.0753436	1	1	0.999999	0.99999	0.956352
slr0885		Hypothetical;;hypothetical protein	0.25785	0.30145	-0.2373	0.0892	-0.0554	0.11825	0.0459	-0.1725	0.02645	-0.12705	0.438558	0.31297	0.636231	0.984676	0.988829	1	1	0.999999	0.999997	0.991029
slr0887		Hypothetical;;hypothetical protein	-0.56205	-0.64865	-0.50925	-0.16715	-0.1146	-0.17225	-0.24725	-0.0931	-0.2337	0.23015	0.0348285	0.0214098	0.036049	0.873156	0.811812	1	0.996802	0.999999	0.99999	0.90812
slr0888		Hypothetical;;hypothetical protein	0.256	1.9966	2.3664	1.7538	1.04485	-0.62425	0.83465	-1.0847	-0.26315	-0.063	0.978552	0.00319921	0.000129884	0.00104113	0.0107715	1	0.966983	0.999999	0.99999	0.999959
slr0889		Hypothetical;;hypothetical protein	0.3225	0.47565	0.5924	0.497	0.5532	0.04335	0.3176	0.0556	0.04595	0.11265	0.709987	0.367592	0.108472	0.169553	0.0106397	1	1	0.999999	0.99999	0.999836
slr0919		Hypothetical;;hypothetical protein	0.1277	0.05955	0.22765	0.24925	0.3846	-0.05425	-0.094	0.3008	0.20365	0.4641	0.969454	0.990645	0.749657	0.638963	0.0367802	1	1	0.999999	0.99999	0.292861
slr0921		Hypothetical;;hypothetical protein	-0.13835	-0.141	-0.49525	-0.31875	-0.3689	0.1064	-0.2866	0.04975	-0.00625	-0.04615	0.951119	0.890313	0.0426549	0.286668	0.0226979	1	0.996053	0.999999	0.99999	0.997627
slr0930		Hypothetical;;hypothetical protein	0.25015	0.27085	0.28995	0.26215	0.3234	0.03715	-0.06205	0.1073	0.074	0.11835	0.735571	0.525044	0.386911	0.465583	0.0655189	1	1	0.999999	0.99999	0.89551
slr0935		Hypothetical;;hypothetical protein	0.77285	0.77845	0.7068	0.54125	0.4635	-0.0215	0.2051	0.04245	0.1797	0.3906	6.71071e-05	0.00010633	0.000122381	0.000760284	0.000144214	1	0.997938	0.999999	0.99999	0.163065
slr0941		Hypothetical;;hypothetical protein	-0.06035	-0.31535	-0.3397	0.2651	0.1184	-0.24425	-0.2992	-0.2026	-0.15475	-0.05775	0.977534	0.379791	0.201109	0.37486	0.765261	1	0.952876	0.999999	0.99999	0.998409
slr0948		Hypothetical;;hypothetical protein	-0.33145	-0.59295	-0.5059	-0.13265	-0.0207	-0.0981	-0.29765	0.2707	0.13815	0.4499	0.579098	0.0761764	0.087006	0.93481	0.993636	1	0.999568	0.999999	0.99999	0.405787
slr0954		Hypothetical;;hypothetical protein	0.84575	0.5016	0.91315	0.5057	0.75	0.12605	0.33795	0.1016	-0.22065	0.352	0.0035569	0.206965	0.00100444	0.0610349	5.97625e-05	1	0.996847	0.999999	0.99999	0.705495
slr0957		Hypothetical;;hypothetical protein	0.61015	0.5362	0.4866	0.118	0.334	0.21115	0.05245	0.28405	0.1537	0.1836	0.00974896	0.0439111	0.0233697	0.657291	0.0262853	1	1	0.999999	0.99999	0.975674
slr0959		Hypothetical;;hypothetical protein	-0.14245	0.04495	1.0335	-0.0159	0.36215	0.24465	0.19195	0.33685	0.02235	0.40685	0.673435	0.817975	0.00802102	0.961354	0.130717	1	0.999122	0.999999	0.99999	0.838432
slr0964		Hypothetical;;hypothetical protein	-0.05695	-0.03915	0.0512	0.06645	0.4401	0.0488	-0.03725	0.18825	0.24605	0.47495	0.993817	0.994985	0.976876	0.877641	0.00496695	1	1	0.999999	0.99999	0.229682
slr0967		Hypothetical;;hypothetical protein	0.1356	0.45645	0.11235	-0.2032	-0.13045	-0.0244	0.20775	-0.4229	0.0329	-0.103	0.989155	0.576148	0.977746	0.939271	0.948342	1	1	0.999999	0.99999	0.999996
slr0971		Hypothetical;;hypothetical protein	0.29795	0.38695	0.27705	0.01475	0.0895	-0.0416	0.0354	0.14365	0.11475	0.36715	0.458788	0.225901	0.418735	0.964976	0.827902	1	1	0.999999	0.99999	0.39388
slr0975		Hypothetical;;hypothetical protein	0.609	0.87985	0.44065	0.4023	0.2449	0.05875	0.13455	0.1302	0.20325	0.2832	0.00671579	0.000189552	0.0648719	0.0503431	0.155382	1	1	0.999999	0.99999	0.651615
slr0976		Hypothetical;;hypothetical protein	0.12815	0.2458	0.29155	0.34985	0.0577	0.3736	0.3067	-0.03505	0.08515	-0.2886	0.957862	0.813465	0.652593	0.471191	0.98698	1	0.99985	0.999999	0.99999	0.8977
slr0978		Hypothetical;;hypothetical protein	-0.0332	0.18715	0.255	0.0366	0.221	0.27305	0.35325	-0.05805	0.1555	-0.1924	0.999362	0.891695	0.714197	0.981185	0.442226	1	0.998673	0.999999	0.99999	0.983992
slr0980		Hypothetical;;hypothetical protein	0.4588	0.3304	0.6739	0.29795	0.34065	0.08355	0.3912	-0.2027	-0.059	-0.05765	0.339428	0.547282	0.0486959	0.706701	0.204044	1	0.986949	0.999999	0.99999	0.985946
slr0981		Hypothetical;;hypothetical protein	0.2025	0.23655	0.49585	0.2171	0.21545	0.22645	0.412	-0.14505	0.20165	-0.25435	0.940814	0.855249	0.26849	0.870633	0.686676	1	0.993713	0.999999	0.99999	0.973733
slr0989		Hypothetical;;hypothetical protein	-0.17165	-0.2456	-0.30005	-0.1047	0.00625	-0.04945	-0.0032	-0.0626	0.00435	0.1309	0.797693	0.494007	0.254654	0.918199	0.993673	1	1	0.999999	0.99999	0.941474
slr0990		Hypothetical;;hypothetical protein	-0.2955	-0.2291	-0.18045	-0.30905	-0.2942	-0.2202	-0.1745	-0.11695	-0.02325	-0.07425	0.653484	0.746181	0.832095	0.301302	0.155261	1	1	0.999999	0.99999	0.996695
slr1025		Hypothetical;;hypothetical protein	0.13825	0.0094	0.47895	-0.02885	0.20745	0.1321	0.12535	0.1086	-0.0358	0.19255	0.650017	0.86875	0.0575968	0.929187	0.228157	1	1	0.999999	0.99999	0.9648
slr1035		Hypothetical;;hypothetical protein	0.1118	0.3405	-0.0802	-0.17375	-0.2584	0.19495	0.1978	-0.1641	0.08625	-0.5067	0.960858	0.275056	0.906973	0.728479	0.103833	1	0.99985	0.999999	0.99999	0.0967521
slr1039		Hypothetical;;hypothetical protein	0.118	0.19205	0.1762	0.2162	0.0434	0.01415	-0.09525	0.0537	0.1846	-0.20275	0.957487	0.808112	0.676344	0.66542	0.990055	1	1	0.999999	0.99999	0.94428
slr1047		Hypothetical;;hypothetical protein	-0.0328	0.61535	0.9234	0.1825	-0.19945	0.2737	0.3566	0.2318	-0.04215	-0.06465	0.998823	0.308454	0.0211432	0.955009	0.831526	1	1	0.999999	0.99999	0.999919
slr1048		Hypothetical;;hypothetical protein	-0.0074	-0.02335	0.2183	0.1133	0.0323	-0.00795	0.1152	-0.15515	-0.18025	-0.02115	0.809468	0.593383	0.790579	0.922112	0.997534	1	1	0.999999	0.99999	0.967378
slr1050		Hypothetical;;hypothetical protein	-0.05585	0.012	0.14625	-0.12145	-0.08845	0.16615	0.0508	0.1662	0.0701	0.25485	0.989242	0.833179	0.834143	0.892016	0.911258	1	1	0.999999	0.99999	0.844437
slr1052		Hypothetical;;hypothetical protein	-0.51455	-0.91805	-0.74355	-0.5001	-0.17915	-0.03	-0.3988	0.20575	0.05175	0.5277	0.24439	0.00773123	0.0191273	0.127448	0.768027	1	0.942461	0.999999	0.99999	0.37418
slr1068		Hypothetical;;hypothetical protein	-0.4467	-0.5794	-0.0614	0.1581	-0.1069	0.1384	0.3803	-0.2781	0.0615	-0.4125	0.609871	0.418035	0.95531	0.903858	0.906163	0.999925	0.999706	0.999373	0.997772	0.766516
slr1069		Hypothetical;;hypothetical protein	-0.305	-0.5145	0.0036	-0.03335	0.0585	0.0893	0.2916	-0.21675	-0.07255	0.00485	0.710286	0.287475	0.859282	0.993516	0.967384	1	0.999904	0.999999	0.99999	0.999996
slr1081		Hypothetical;;hypothetical protein	0.4903	0.3106	0.8057	0.58525	0.5004	0.09635	0.3828	-0.09625	0.0377	-0.04365	0.19381	0.567358	0.00414506	0.024445	0.0071019	1	0.970941	0.999999	0.99999	0.999996
slr1083		Hypothetical;;hypothetical protein	0.4443	0.59135	0.846	0.5002	0.44785	0.14515	0.47385	0.1214	0.2406	0.03425	0.0997131	0.0231574	0.000184032	0.0147287	0.00235654	1	0.727615	0.999999	0.99999	0.999793
slr1087		Hypothetical;;hypothetical protein	-0.19735	-0.21045	0.0727	0.2636	0.055	0.0703	0.044	0.169	0.22905	-0.2146	0.717159	0.472735	0.963229	0.247183	0.932795	1	1	0.999999	0.99999	0.815765
slr1094		Hypothetical;;hypothetical protein	0.442	0.37725	0.505	0.49505	0.4419	-0.2114	0.21825	-0.2406	-0.0195	-0.08695	0.247418	0.43776	0.0270369	0.0167493	0.0017195	1	0.959706	0.999999	0.99999	0.999545
slr1095		Hypothetical;;hypothetical protein	0.4416	0.6411	0.2031	0.20445	-0.1151	-0.1141	-0.03415	-0.19425	0.03655	-0.52545	0.614879	0.21584	0.917133	0.915979	0.912485	1	1	0.999999	0.99999	0.428898
slr1097		Hypothetical;;hypothetical protein	-0.5418	-0.69385	-0.77575	-0.3341	-0.29235	-0.1993	-0.29065	-0.1092	-0.1106	-0.03575	0.0880199	0.0250743	0.00396464	0.267144	0.177282	1	0.999702	0.999999	0.99999	0.982453
slr1098		Hypothetical;;hypothetical protein	-0.4335	-0.58635	-0.5419	-0.203	-0.13225	-0.1006	-0.0945	-0.1949	-0.0344	0.0253	0.162756	0.0376426	0.0307366	0.543712	0.680547	1	1	0.999999	0.99999	0.994058
slr1100		Hypothetical;;hypothetical protein	0.5364	0.5629	0.1438	0.1867	0.1215	0.0136	0.11545	-0.2476	0.0845	0.191	0.0209286	0.021161	0.83547	0.725441	0.783703	1	1	0.999999	0.99999	0.929809
slr1101		Hypothetical;;hypothetical protein	0.32655	0.39805	0.1405	0.1471	0.0864	-0.17005	-0.00025	-0.22875	-0.0849	-0.04715	0.525154	0.259936	0.847876	0.875984	0.947802	1	1	0.999999	0.999996	0.999996
slr1102		Hypothetical;;hypothetical protein	0.3191	0.2611	0.3255	0.2175	0.17385	-0.0077	-0.042	-0.0204	0.0706	0.03125	0.377505	0.531988	0.25979	0.550197	0.485137	1	1	0.999999	0.99999	0.999621
slr1103		Hypothetical;;hypothetical protein	0.1264	0.05925	0.46035	0.0337	0.22215	0.03655	0.0719	-0.13425	-0.01565	0.06145	0.967243	0.981022	0.0813267	0.74709	0.21917	1	1	0.999999	0.99999	0.99784
slr1104		Hypothetical;;hypothetical protein	0.01895	0.17625	0.07535	-0.0077	0.03865	0.1513	0.02385	0.10675	-0.0021	0.1246	0.999558	0.802075	0.869239	0.904749	0.985344	1	1	0.999999	0.99999	0.857396
slr1110		Hypothetical;;hypothetical protein	-0.0297	-0.1279	0.0254	0.01485	0.1896	0.0003	0.077	0.066	0.21725	0.31395	0.987556	0.893229	0.994441	0.999349	0.297895	1	1	0.999999	0.99999	0.374924
slr1114		Hypothetical;;hypothetical protein	0.6928	1.10935	0.75005	0.71885	0.17835	-0.08805	0.1577	0.00155	0.04545	-0.14375	0.00532562	2.90211e-05	0.0015928	0.000564773	0.559865	1	1	0.999999	0.99999	0.988123
slr1116		Hypothetical;;hypothetical protein	0.62595	0.5618	0.91545	0.2562	0.3323	0.1709	0.11475	0.0835	0.1216	-0.098	0.0643045	0.151755	0.00164567	0.557138	0.150082	1	1	0.999999	0.99999	0.999588
slr1117		Hypothetical;;hypothetical protein	0.0643	0.0439	0.12795	0.1801	-0.01865	0.133	-0.0018	0.0167	0.0027	-0.2076	0.993043	0.896673	0.550246	0.720658	0.998368	1	1	0.999999	0.99999	0.834116
slr1119		Hypothetical;;hypothetical protein	0.4418	0.50775	0.60385	0.2641	0.1007	0.238	0.2082	0.3129	0.17065	0.01895	0.185349	0.191353	0.0470466	0.646952	0.585562	1	1	0.999999	0.99999	0.998862
slr1122		Hypothetical;;hypothetical protein	0.03245	0.1725	0.02655	0.02805	0.06795	0.1101	-0.088	-0.031	-0.0108	0.0687	0.997863	0.780977	0.978727	0.999079	0.823525	1	1	0.999999	0.99999	0.99877
slr1128		Hypothetical;;hypothetical protein	0.7034	0.57375	0.09905	0.2503	0.00935	0.0546	0.0619	-0.0327	-0.01205	-0.20715	0.00251567	0.0264268	0.847801	0.483824	0.987628	1	1	0.999999	0.99999	0.767823
slr1142		Hypothetical;;hypothetical protein	-0.5047	-0.67365	-0.41525	-0.7697	-0.2991	0.0834	-0.2466	-0.1231	-0.09985	0.2092	0.0901645	0.0180798	0.170425	0.000353629	0.111137	1	0.999986	0.999999	0.99999	0.928273
slr1143		Hypothetical;;hypothetical protein	-0.0432	-0.13425	-0.04735	-0.21255	-0.0857	0.0108	0.01795	-0.0651	-0.0243	0.2257	0.681196	0.741658	0.891374	0.246339	0.295818	1	1	0.999999	0.99999	0.976778
slr1152		Hypothetical;;hypothetical protein	0.4918	2.08365	2.40605	1.08185	1.17915	-0.544	0.32415	-0.67775	-0.2802	-0.51215	0.754926	0.000301514	1.2679e-05	0.0284407	0.000730682	1	0.996377	0.999999	0.99999	0.81041
slr1161		Hypothetical;;hypothetical protein	-0.69915	-0.68945	-0.2077	-0.35955	-0.40765	0.18495	0.34105	-0.3247	-0.0513	-0.7398	0.0545697	0.0838421	0.807417	0.475345	0.0809156	1	0.999232	0.999999	0.99999	0.112873
slr1170		Hypothetical;;hypothetical protein	0.12305	0.4022	0.26165	-0.30835	-0.101	0.1825	0.0407	0.2759	0.0486	-0.10405	0.971668	0.32081	0.603304	0.288836	0.899709	1	1	0.999999	0.99999	0.999046
slr1173		Hypothetical;;hypothetical protein	-0.4891	-0.3647	0.12135	-0.14615	-0.41835	0.0826	0.4837	-0.2503	-0.12995	-0.4835	0.574313	0.74171	0.97668	0.972778	0.17968	1	0.962815	0.999999	0.99999	0.728684
slr1174		Hypothetical;;hypothetical protein	0.34385	0.43295	0.30515	0.3644	0.09495	-0.03065	0.11185	-0.17515	-0.17235	-0.19025	0.69737	0.459327	0.636559	0.351703	0.941498	1	1	0.999999	0.99999	0.995504
slr1177		Hypothetical;;hypothetical protein	-0.54125	-0.62435	-0.46185	-0.44255	-0.1734	-0.04945	-0.0839	0.07925	-0.0673	0.07205	0.0533455	0.0280596	0.091898	0.0670572	0.621631	1	1	0.999999	0.99999	0.999408
slr1178		Hypothetical;;hypothetical protein	0.04625	-0.071	-0.0502	-0.2421	-0.05815	0.12435	0.10525	0.0378	-0.0862	0.10585	0.91921	0.762255	0.461427	0.01832	0.728782	1	1	0.999999	0.99999	0.997298
slr1179		Hypothetical;;hypothetical protein	-0.11415	-0.1328	-0.2375	-0.18415	0.0586	0.12805	-0.02055	0.1705	0.0607	0.2414	0.938503	0.936012	0.359266	0.867739	0.950964	1	1	0.999999	0.99999	0.890858
slr1182		Hypothetical;;hypothetical protein	0.0707	0.1835	0.2403	0.096	-0.08555	0.1706	0.02205	-0.1158	-0.0574	-0.31065	0.992309	0.848975	0.651259	0.974843	0.912373	1	1	0.999999	0.99999	0.699174
slr1183		Hypothetical;;hypothetical protein	-0.0066	-0.0475	0.16975	0.05635	-0.0559	0.17195	0.00345	-0.0226	-0.00305	-0.22845	0.995167	0.984986	0.88418	0.995974	0.849856	1	1	0.999999	0.99999	0.972528
slr1184		Hypothetical;;hypothetical protein	-0.1578	0.164	0.4123	-0.1505	-0.2256	0.491	0.1273	0.2273	-0.00235	-0.13585	0.975836	0.937498	0.466075	0.95947	0.690588	1	1	0.999999	0.999994	0.999356
slr1186		Hypothetical;;hypothetical protein	-0.21745	-0.1791	-0.56035	-0.28605	-0.2591	0.0027	-0.3414	0.1894	-0.124	-0.2573	0.77719	0.792363	0.0129745	0.33461	0.135562	1	0.905347	0.999999	0.99999	0.777141
slr1188		Hypothetical;;hypothetical protein	-0.26225	-0.37385	-0.0529	0.1029	0.08385	-0.02165	0.05555	-0.29715	-0.21905	0.0482	0.615004	0.255215	0.83249	0.955632	0.912588	1	1	0.999999	0.99999	0.999624
slr1194		Hypothetical;;hypothetical protein	-0.1398	-0.1749	-0.3421	-0.3183	-0.1936	-0.00465	-0.2038	-0.0984	-0.19645	-0.1527	0.947303	0.376509	0.285188	0.278803	0.421823	1	1	0.999999	0.99999	0.765378
slr1195		Hypothetical;;hypothetical protein	-0.17275	-0.6232	-0.1573	-0.65485	-0.08895	0.07705	0.01595	0.27185	-0.0314	0.15065	0.95528	0.106716	0.915888	0.0159239	0.958136	1	1	0.999999	0.999996	0.99691
slr1203		Hypothetical;;hypothetical protein	0.11565	-0.2783	-0.11015	-0.60385	-0.1623	0.13275	-0.1472	0.04205	-0.07375	0.16745	0.984028	0.645323	0.935842	0.0249167	0.77631	1	1	0.999999	0.99999	0.993389
slr1206		Hypothetical;;hypothetical protein	0.15675	-0.07155	0.0841	0.2312	0.21	-0.20115	-0.0636	0.00115	-0.03675	0.0792	0.956617	0.578413	0.90632	0.797971	0.631847	1	1	0.999999	0.99999	0.926153
slr1207		Hypothetical;;hypothetical protein	0.06985	0.10665	0.1191	0.2524	0.16	-0.02435	-0.10955	0.1658	0.10795	0.1417	0.98727	0.757985	0.870151	0.333149	0.385325	1	1	0.999999	0.99999	0.650741
slr1209		Hypothetical;;hypothetical protein	-0.335	-0.394	-0.4664	-0.3142	-0.25225	0.04365	-0.09695	-0.2377	-0.0582	-0.177	0.308089	0.0980894	0.0403843	0.206088	0.13045	1	1	0.999999	0.99999	0.936924
slr1215		Hypothetical;;hypothetical protein	-0.1347	0.2053	0.07455	-0.2397	-0.2297	0.2104	0.0819	0.14985	-0.0341	-0.0528	0.934572	0.713334	0.7189	0.446964	0.138837	1	1	0.999999	0.99999	0.999337
slr1220		Hypothetical;;hypothetical protein	0.083	-0.063	-0.0333	0.2018	-0.02905	0.2508	-0.0831	0.42445	0.0787	-0.1592	0.924698	0.967699	0.972916	0.590809	0.996398	1	1	0.999999	0.99999	0.984796
slr1223		Hypothetical;;hypothetical protein	0.0737	0.20535	-0.17015	0.0884	0.1024	-0.03175	0.0721	-0.12245	0.0762	-0.0133	0.657716	0.932593	0.107051	0.994571	0.967807	1	1	0.999999	0.99999	0.997627
slr1230		Hypothetical;;hypothetical protein	-0.1701	-0.0617	-0.0394	-0.05095	0.02355	-0.2494	-0.06905	-0.28575	-0.13135	-0.13365	0.503886	0.638281	0.844321	0.501162	0.996817	1	1	0.999999	0.99999	0.986524
slr1235		Hypothetical;;hypothetical protein	-0.15895	-0.4019	-0.29475	-0.1301	0.01595	0.04835	-0.08605	0.0251	0.00485	0.0377	0.86439	0.1225	0.293945	0.755506	0.935385	1	1	0.999999	0.99999	0.999848
slr1236		Hypothetical;;hypothetical protein	-0.0986	0.10775	0.25385	0.9457	0.35635	-0.18395	-0.1222	0.3638	-0.0026	-0.0134	0.938145	0.464333	0.121354	0.000116196	0.0409721	1	1	0.999999	0.99999	0.798483
slr1241		Hypothetical;;hypothetical protein	-0.2233	-0.30695	-0.15125	-0.30055	-0.26075	0.1613	0.1883	-0.0213	0.26045	0.1911	0.944342	0.66192	0.946212	0.764818	0.522759	1	1	0.999999	0.99999	0.993331
slr1259		Hypothetical;;hypothetical protein	-0.0434	0.02555	-0.4688	-0.6298	-0.33925	-0.52285	-0.97385	0.0691	-0.45555	0.0929	0.999615	0.996867	0.616519	0.290099	0.597238	1	0.710455	0.999999	0.99999	0.999964
slr1260		Hypothetical;;hypothetical protein	0.08265	-0.02975	-0.22385	-0.4375	-0.16745	-0.55185	-0.89575	-0.0088	-0.5422	0.12415	0.997279	0.999148	0.905411	0.580189	0.915082	1	0.691964	0.999999	0.99999	0.99982
slr1261		Hypothetical;;hypothetical protein	0.05355	0.25065	-0.11485	-0.14695	-0.06075	-0.33135	-0.6757	0.2382	-0.24125	0.2322	0.998242	0.888372	0.948917	0.972756	0.994041	1	0.835132	0.999999	0.99999	0.993517
slr1262		Hypothetical;;hypothetical protein	0.0917	-0.05605	-0.20885	-0.1528	0.0694	-0.4215	-0.5765	0.0863	-0.4418	0.3798	0.984585	0.981867	0.867548	0.958361	0.981259	1	0.885683	0.999999	0.999967	0.784758
slr1263		Hypothetical;;hypothetical protein	-0.21355	-0.58165	-0.4373	-0.4953	-0.23915	-0.1899	0.04215	0.2002	-0.1002	-0.29745	0.227915	0.018137	0.0375337	0.0181465	0.236888	1	0.999433	0.999999	0.99999	0.65305
slr1266		Hypothetical;;hypothetical protein	0.10705	-0.0241	-0.2397	-0.1575	-0.2942	0.00465	0.06605	-0.00215	-0.0245	-0.1733	0.985859	0.917169	0.427997	0.273607	0.0575251	1	1	0.999999	0.99999	0.935146
slr1273		Hypothetical;;hypothetical protein	0.03315	-0.08185	0.01385	0.105	0.0628	0.0721	0.44955	-0.17995	-0.11755	0.04365	0.992915	0.981698	0.999654	0.973165	0.985462	1	0.951412	0.999999	0.99999	0.999935
slr1275		Hypothetical;;hypothetical protein	0.17815	-0.14755	0.24245	0.10695	0.2597	0.2211	0.5172	0.03245	0.02455	0.2673	0.940968	0.92876	0.703367	0.961583	0.332903	1	0.787434	0.999999	0.99999	0.911687
slr1276		Hypothetical;;hypothetical protein	-0.0651	-0.5197	-0.1802	-0.22975	-0.032	0.1372	0.5108	-0.177	-0.0013	0.02335	0.935152	0.338155	0.707358	0.738764	0.821903	1	0.916845	0.999999	1	0.999998
slr1287		Hypothetical;;hypothetical protein	-0.1094	-0.1583	0.14855	-0.10315	0.18275	-0.08585	0.00565	0.43705	0.13915	0.4707	0.990324	0.851931	0.477867	0.986045	0.813993	1	1	0.999999	0.99999	0.584591
slr1288		Hypothetical;;hypothetical protein	0.18845	0.2807	0.09035	0.39995	0.06885	-0.1885	0.0204	-0.02605	-0.03685	0.1674	0.973832	0.736079	0.982757	0.0756659	0.994773	1	1	0.999999	0.99999	0.366077
slr1290		Hypothetical;;hypothetical protein	-0.30255	-0.24865	-0.17835	-0.31525	-0.15855	0.03715	-0.02205	0.0694	-0.103	-0.0425	0.329765	0.489633	0.590746	0.129672	0.44944	1	1	0.999999	0.99999	0.999964
slr1301		Hypothetical;;hypothetical protein	-0.0128	0.15195	0.12985	0.5933	0.06045	-0.021	-0.068	-0.08915	-0.183	-0.63725	0.969568	0.874981	0.92486	0.0130922	0.982908	1	1	0.999999	0.99999	0.0936614
slr1303		Hypothetical;;hypothetical protein	0.04445	0.1245	0.15085	0.29235	0.2716	-0.0318	-0.0674	0.147	-0.1164	0.15285	0.998642	0.944747	0.496985	0.436256	0.171745	1	1	0.999999	0.99999	0.578623
slr1306		Hypothetical;;hypothetical protein	0.3679	0.46065	0.3897	0.49585	0.3444	-0.16425	0.0214	-0.28355	-0.1444	-0.0306	0.126033	0.0504099	0.0604002	0.00349992	0.00606495	1	1	0.999999	0.99999	0.999979
slr1307		Hypothetical;;hypothetical protein	0.3245	0.2216	0.0954	0.28515	0.0616	-0.2572	0.0611	-0.3352	-0.1912	-0.30855	0.938716	0.944091	0.972373	0.92901	0.996394	1	1	0.999999	0.99999	0.994149
slr1315		Hypothetical;;hypothetical protein	0.2089	0.31615	-0.1018	0.029	-0.1461	-0.0891	0.0548	-0.21705	0.05695	-0.37275	0.85145	0.570324	0.953058	0.987101	0.779482	1	1	0.999999	0.99999	0.623974
slr1327		Hypothetical;;hypothetical protein	0.5699	0.7941	0.7076	0.3611	0.2669	-0.1271	-0.1028	-0.1847	-0.0346	-0.3705	0.0328716	0.0060476	0.0067657	0.124049	0.117572	0.999925	0.999706	0.999373	0.997772	0.304838
slr1338		Hypothetical;;hypothetical protein	0.17315	0.30915	0.49925	0.1159	-0.19345	0.1355	0.3733	-0.0168	0.133	-0.7889	0.775107	0.29501	0.0512495	0.911362	0.614248	1	0.891102	0.999999	0.99999	0.0402351
slr1339		Hypothetical;;hypothetical protein	-0.1044	-0.14705	0.1684	0.3185	-0.09805	0.0807	0.12395	-0.18505	-0.0111	-0.51605	0.978428	0.915584	0.876041	0.330036	0.941314	1	1	0.999999	0.99999	0.276493
slr1342		Hypothetical;;hypothetical protein	-0.5218	-0.7196	-0.7491	-0.39135	-0.46915	0.01085	-0.301	0.0135	-0.09535	-0.23975	0.00840103	0.000471528	7.68909e-05	0.0233512	0.000161263	1	0.882217	0.999999	0.99999	0.692378
slr1343		Hypothetical;;hypothetical protein	-0.0881	-0.3422	-0.26655	-0.18905	-0.117	-0.2302	-0.0883	-0.17565	-0.1912	0.005	0.576073	0.180632	0.394477	0.723278	0.50565	1	0.997635	0.999999	0.99999	0.999996
slr1344		Hypothetical;;hypothetical protein	-0.14895	0.06355	-0.2441	0.1682	-0.12685	0.04865	0.0331	0.0628	0.0821	-0.02265	0.896898	0.978989	0.479571	0.769649	0.61337	1	1	0.999999	0.99999	0.999998
slr1353		Hypothetical;;hypothetical protein	-0.44455	-0.51765	-0.48635	-0.2917	-0.31945	-0.0117	-0.19115	0.1247	0.12395	-0.2117	0.160484	0.0842396	0.0734281	0.392411	0.072377	1	1	0.999999	0.99999	0.930339
slr1362		Hypothetical;;hypothetical protein	-0.1935	-0.1923	-0.3567	-0.3142	-0.23825	0.0101	-0.19775	-0.0233	-0.0629	-0.32775	0.718295	0.786738	0.362677	0.389031	0.451174	1	0.99985	0.999999	0.99999	0.797988
slr1363		Hypothetical;;hypothetical protein	-0.4274	-0.56695	-0.3159	-0.18655	-0.03335	-0.01015	-0.1702	0.06025	0.09795	-0.05675	0.137162	0.0305543	0.264653	0.742966	0.89431	1	1	0.999999	0.99999	0.999914
slr1365		Hypothetical;;hypothetical protein	-0.0124	0.0582	0.01385	0.28685	0.07565	-0.1624	-0.0563	-0.0779	-0.18135	0.14435	0.999079	0.954885	0.990134	0.639721	0.953387	1	1	0.999999	0.99999	0.997144
slr1376		Hypothetical;;hypothetical protein	0.7215	1.3036	1.22495	0.6248	0.7653	0.17075	0.03085	0.19145	0.16305	0.0195	0.108158	0.0012652	0.000799605	0.10072	0.00139418	1	1	0.999999	0.99999	0.999998
slr1378		Hypothetical;;hypothetical protein	0.18935	0.43935	0.51125	0.3392	0.4335	0.0005	-0.1621	0.13065	-0.0434	-0.0227	0.883496	0.212161	0.0772113	0.309711	0.0109594	1	1	0.999999	0.99999	0.999999
slr1384		Hypothetical;;hypothetical protein	0.43095	0.33965	0.44755	0.30995	0.28265	-0.1109	-0.00485	0.07005	0.01645	-0.008	0.321019	0.55291	0.204188	0.490459	0.246393	1	1	0.999999	0.99999	0.999996
slr1394		Hypothetical;;hypothetical protein	-0.14	-0.31115	-0.4217	-0.29145	-0.18085	0.1782	-0.138	0.0155	0.05705	0.5523	0.932135	0.400181	0.0803788	0.280891	0.423285	1	1	0.999999	0.99999	0.0682023
slr1395		Hypothetical;;hypothetical protein	-0.0402	0.18035	-0.182	0.00845	-0.09865	-0.1214	-0.1001	-0.24645	-0.1141	-0.2643	0.854398	0.87765	0.830274	0.711573	0.732399	1	1	0.999999	0.99999	0.823914
slr1411		Hypothetical;;hypothetical protein	0.0285	0.0436	-0.00935	-0.0257	0.0205	-0.08645	-0.0126	-0.0783	-0.04205	0.1596	0.939138	0.800267	0.251068	0.459728	0.959832	1	1	0.999999	0.99999	0.604727
slr1413		Hypothetical;;hypothetical protein	0.4744	0.4836	0.51195	0.3136	0.5412	0.0213	0.1647	0.09325	0.1169	0.2083	0.415496	0.392926	0.128811	0.593002	0.0162248	1	1	0.999999	0.99999	0.882468
slr1415		Hypothetical;;hypothetical protein	-0.12055	-0.288	-0.20745	-0.03075	-0.08955	-0.0538	-0.0022	0.01075	0.03625	0.0223	0.969422	0.390643	0.418788	0.764573	0.771479	1	1	0.999999	0.99999	0.999996
slr1419		Hypothetical;;hypothetical protein	0.22915	0.33565	0.3394	0.23265	0.15855	-0.02695	0.00455	-0.0379	0.0239	-0.007	0.664386	0.287696	0.16138	0.440303	0.5099	1	1	0.999999	0.99999	0.999972
slr1425		Hypothetical;;hypothetical protein	-0.1374	-0.06535	0.01345	-0.0913	0.1254	-0.0183	-0.0081	-0.02935	-0.1353	-0.05005	0.940179	0.856202	0.974347	0.972451	0.669592	1	1	0.999999	0.99999	0.999663
slr1428		Hypothetical;;hypothetical protein	0.1836	0.19705	0.1617	0.4455	0.11575	-0.2102	0.0457	-0.2555	-0.158	-0.2701	0.990447	0.971769	0.907342	0.43813	0.841703	1	1	0.999999	0.99999	0.993532
slr1429		Hypothetical;;hypothetical protein	-0.0068	-0.12965	-0.1573	-0.0159	-0.0972	-0.0004	-0.10285	-0.0403	-0.1341	-0.16225	0.951184	0.96381	0.920726	0.976503	0.947442	1	1	0.999999	0.99999	0.999193
slr1431		Hypothetical;;hypothetical protein	0.5774	0.6625	0.47055	0.2865	0.1212	0.2101	0.03425	0.2589	0.2847	-0.0814	0.164197	0.106001	0.269503	0.701273	0.932663	1	1	0.999999	0.99999	0.999964
slr1438		Hypothetical;;hypothetical protein	-0.03395	0.22655	0.20185	-0.05825	-0.00475	-0.06295	0.31	-0.1688	0.0153	0.05615	0.944842	0.75843	0.752698	0.963553	0.943321	1	0.999583	0.999999	0.99999	0.999993
slr1440		Hypothetical;;hypothetical protein	0.0797	0.55695	0.4385	-0.30645	-0.2163	0.2478	0.0538	0.1392	0.04	-0.06615	0.99602	0.231709	0.35493	0.638711	0.652577	1	1	0.999999	0.99999	0.999471
slr1441		Hypothetical;;hypothetical protein	0.15985	0.2365	0.02245	0.02895	0.11995	-0.2155	-0.0387	-0.18415	-0.22035	-0.04915	0.852767	0.738707	0.874181	0.999665	0.390229	1	1	0.999999	0.99999	0.999584
slr1442		Hypothetical;;hypothetical protein	0.1044	0.3127	0.20065	0.30665	-0.04175	-0.2706	-0.0096	-0.1673	-0.0528	-0.18435	0.925045	0.818986	0.919914	0.685039	0.786084	1	1	0.999999	0.99999	0.996529
slr1444		Hypothetical;;hypothetical protein	0.24385	0.1353	0.218	0.2414	0.09805	-0.11255	-0.0571	-0.26295	0.07065	-0.0005	0.638339	0.883069	0.596705	0.389211	0.773975	1	1	0.999999	0.99999	0.999996
slr1449		Hypothetical;;hypothetical protein	0.4989	0.55875	0.51	0.2609	0.1277	-0.01025	0.0268	-0.3243	-0.1019	-0.3629	0.277071	0.190384	0.152625	0.758492	0.922071	1	1	0.999999	0.999997	0.751573
slr1451		Hypothetical;;hypothetical protein	0.3542	0.34865	0.08375	0.3341	0.0869	-0.0806	0.0934	-0.04405	0.0255	-0.06645	0.671706	0.547899	0.893629	0.286115	0.952409	1	1	0.999999	0.99999	0.999996
slr1461		Hypothetical;;hypothetical protein	0.3474	0.61335	0.23045	0.25175	-0.0576	0.1127	0.1382	0.1094	0.13505	-0.15955	0.270301	0.0110911	0.562183	0.431879	0.935925	1	1	0.999999	0.99999	0.889107
slr1462		Hypothetical;;hypothetical protein	-0.0083	-0.17375	0.0847	-0.3289	-0.0265	-0.02435	-0.16485	0.0565	-0.03675	0.23645	0.988974	0.652044	0.943897	0.332415	0.997646	1	1	0.999999	0.999991	0.911145
slr1464		Hypothetical;;hypothetical protein	0.26775	0.19985	0.49045	0.02705	0.22485	0.16145	0.1774	0.17965	0.30285	-0.1499	0.583845	0.232272	0.0257514	0.9991	0.265582	1	0.999568	0.999999	0.99999	0.984345
slr1468		Hypothetical;;hypothetical protein	-0.03035	-0.2315	-0.00135	-0.173	-0.0318	0.0245	-0.21425	0.0707	-0.1233	0.08665	0.992129	0.671601	0.995757	0.626005	0.994916	1	1	0.999999	0.99999	0.999065
slr1470		Hypothetical;;hypothetical protein	0.23235	0.38365	0.4766	0.411	0.4278	-0.03145	-0.03255	0.0724	-0.0331	0.1064	0.443493	0.0936897	0.01105	0.0164528	0.000475902	1	1	0.999999	0.99999	0.994263
slr1471		Hypothetical;;hypothetical protein	-0.03015	-0.0878	0.2302	0.2966	0.40265	-0.01195	-0.2845	0.2492	-0.0597	0.12305	0.985741	0.882679	0.691964	0.497544	0.0336012	1	0.999575	0.999999	0.99999	0.998742
slr1472		Hypothetical;;hypothetical protein	-0.28415	-0.5634	-0.1834	-0.14035	0.12135	0.14525	-0.2732	0.26685	-0.0192	0.2869	0.74378	0.114584	0.745779	0.944847	0.906663	1	0.999986	0.999999	0.99999	0.870705
slr1474		Hypothetical;;hypothetical protein	-0.2026	-0.5351	0.02435	-0.01175	0.34755	-0.0169	-0.0902	0.0963	0.06335	0.46095	0.875591	0.101712	0.912449	0.90957	0.0552039	1	1	0.999999	0.99999	0.31978
slr1478		Hypothetical;;hypothetical protein	-0.3487	-0.28945	-0.20895	-0.12365	-0.1482	0.0488	-0.1094	0.06425	0.06485	0.0299	0.444053	0.601051	0.588125	0.93454	0.489637	1	1	0.999999	0.99999	0.999999
slr1493		Hypothetical;;hypothetical protein	-0.1881	0.10155	0.2659	0.0336	-0.30655	0.1391	-0.136	0.09405	-0.1671	-0.28295	0.928874	0.974971	0.319673	0.943316	0.322841	1	1	0.999999	0.99999	0.894009
slr1495		Hypothetical;;hypothetical protein	0.21315	0.27195	0.4655	0.06525	-0.00555	0.0543	0.0386	0.22745	-0.0542	0.02545	0.803588	0.67281	0.116748	0.919695	0.929485	1	1	0.999999	0.99999	0.998658
slr1503		Hypothetical;;hypothetical protein	0.082	0.11415	0.1807	-0.07075	0.0466	-0.1001	0.0651	0.01735	-0.03925	-0.0811	0.737524	0.962942	0.917865	0.156258	0.772103	1	1	0.999999	0.99999	0.999875
slr1506		Hypothetical;;hypothetical protein	-0.55635	-0.75595	-0.4068	-0.53645	-0.057	-0.1674	-0.1161	-0.2145	-0.219	-0.19935	0.0395488	0.00412875	0.118505	0.0157984	0.98569	1	1	0.999999	0.99999	0.944967
slr1507		Hypothetical;;hypothetical protein	-0.20655	-0.4028	-0.52405	-0.55045	-0.2039	-0.0342	-0.15155	-0.0355	0.11225	0.0809	0.747869	0.169016	0.0284783	0.0101256	0.37123	1	0.999986	0.999999	0.99999	0.999588
slr1519		Hypothetical;;hypothetical protein	-0.1522	-0.165	0.07375	0.2506	0.24075	-0.12325	-0.13535	-0.2011	-0.051	0.37275	0.874034	0.645415	0.956054	0.301666	0.0511021	1	1	0.999999	0.99999	0.177262
slr1530		Hypothetical;;hypothetical protein	0.0141	0.26395	0.00445	-0.0696	-0.18325	-0.0473	-0.0163	-0.1224	-0.1583	-0.3071	0.693591	0.266916	0.921034	0.749651	0.305644	1	1	0.999999	0.99999	0.543906
slr1533		Hypothetical;;hypothetical protein	-0.1728	-0.2171	-0.269	-0.35645	-0.0683	0.1175	-0.22	0.2547	0.25345	0.3482	0.952783	0.862297	0.718119	0.449117	0.972334	1	1	0.999999	0.99999	0.783908
slr1534		Hypothetical;;hypothetical protein	-0.28005	-0.30655	-0.34345	-0.12685	-0.07325	0.01145	-0.2277	0.2386	0.2243	0.63815	0.561977	0.269343	0.422841	0.941803	0.857417	1	1	0.999999	0.99999	0.113394
slr1535		Hypothetical;;hypothetical protein	-0.7613	-0.95585	-0.67065	-0.3009	-0.29435	-0.2773	0.20345	-0.09475	0.4007	0.21175	0.0293327	0.00692982	0.0493851	0.641719	0.331016	1	1	0.999999	0.99999	0.987861
slr1541		Hypothetical;;hypothetical protein	-0.26605	-0.68645	-0.4547	-0.44205	0.0487	0.00735	0.0208	-0.06595	0.0622	0.1872	0.73708	0.0426852	0.145504	0.130937	0.971259	1	1	0.999999	0.99999	0.982541
slr1546		Hypothetical;;hypothetical protein	0.52945	0.4053	0.2303	-0.1201	0.1044	0.1191	0.49455	-0.18845	-0.10535	0.05865	0.0543178	0.229615	0.676434	0.954791	0.915836	1	0.781903	0.999999	0.99999	0.999921
slr1547		Hypothetical;;hypothetical protein	0.23855	0.18075	0.1359	0.04565	0.16555	0.1037	0.02805	0.2876	0.00055	0.24455	0.862652	0.920455	0.848011	0.997869	0.841032	1	1	0.999999	0.99999	0.889628
slr1557		Hypothetical;;hypothetical protein	-0.0808	-0.015	-0.06975	-0.09555	0.0896	0.0206	-0.0892	0.02045	0.0406	0.0818	0.968941	0.829375	0.911625	0.976285	0.914471	1	1	0.999999	0.99999	0.994772
slr1563		Hypothetical;;hypothetical protein	0.17545	0.20315	0.29925	0.45165	0.41795	-0.00925	0.02295	0.0883	0.08245	0.50995	0.864929	0.764355	0.386582	0.0337154	0.00466272	1	1	0.999999	0.99999	0.13287
slr1565		Hypothetical;;hypothetical protein	-0.04575	-0.2522	-0.326	-0.1236	-0.16035	0.0064	-0.19195	0.0731	-0.0732	-0.00915	0.927284	0.285737	0.132181	0.278865	0.295887	1	0.964096	0.999999	0.99999	0.995461
slr1566		Hypothetical;;hypothetical protein	-0.19565	-0.2942	-0.3466	-0.03055	-0.1854	-0.0132	-0.0349	-0.0137	-0.0371	0.0601	0.563659	0.290869	0.143117	0.496787	0.0502728	1	1	0.999999	0.999994	0.991324
slr1568		Hypothetical;;hypothetical protein	-0.10605	-0.1985	-0.3762	-0.2614	-0.121	0.06335	0.01635	0.1837	0.1112	-0.02	0.958582	0.628317	0.100499	0.228748	0.621782	1	1	0.999999	0.99999	0.999998
slr1570		Hypothetical;;hypothetical protein	0.25365	0.2126	-0.13665	-0.18005	-0.26235	0.04645	0.166	-0.041	0.0239	-0.05585	0.332612	0.349988	0.580604	0.364662	0.0303154	1	1	0.999999	0.99999	0.927477
slr1572		Hypothetical;;hypothetical protein	0.31405	0.1097	0.29855	0.2452	0.1756	-0.05275	0.1835	-0.1248	-0.15295	-0.06755	0.871316	0.987356	0.508595	0.902298	0.766319	1	1	0.999999	0.99999	0.969403
slr1573		Hypothetical;;hypothetical protein	-0.2333	-0.6119	-0.0303	-0.1835	0.2777	0.23735	0.11265	0.30655	-0.01895	0.5451	0.846332	0.0609538	0.984541	0.863013	0.223028	1	1	0.999999	0.99999	0.202928
slr1577		Hypothetical;;hypothetical protein	0.007	-0.2381	-0.43655	-0.1188	-0.0933	-0.1707	-0.0094	-0.2893	-0.13485	-0.17515	0.988067	0.671265	0.178646	0.897857	0.921713	1	1	0.999999	0.99999	0.986928
slr1579		Hypothetical;;hypothetical protein	0.1164	-0.0241	0.14945	0.20175	0.17795	-0.0466	-0.1077	0.08795	0.08235	0.40045	0.859207	0.91645	0.722684	0.505325	0.549874	1	1	0.999999	0.99999	0.407937
slr1583		Hypothetical;;hypothetical protein	0.9636	1.8864	1.729	0.7721	0.92815	-0.1215	0.084	-0.42585	0.00495	-0.33545	0.00268735	3.69923e-07	3.47819e-07	0.00433274	1.22874e-05	1	1	0.999999	0.99999	0.808099
slr1590		Hypothetical;;hypothetical protein	-0.00795	-0.02785	0.14125	0.15645	0.2391	-0.0736	-0.05115	-0.10135	-0.0067	0.3285	0.969388	0.950303	0.652992	0.571339	0.10444	1	1	0.999999	0.99999	0.369473
slr1591		Hypothetical;;hypothetical protein	-0.05105	0.02425	0.32195	-0.0044	0.094	0.0577	0.038	0.1762	0.1595	0.37025	0.988581	0.998413	0.44486	0.999797	0.903326	1	1	0.999999	0.99999	0.595842
slr1593		Hypothetical;;hypothetical protein	0.41285	0.93215	0.71365	0.62955	0.40155	0.1575	-0.10355	0.2279	0.08665	-0.22615	0.389398	0.00451131	0.0219346	0.0187872	0.0563771	1	1	0.999999	0.99999	0.968978
slr1599		Hypothetical;;hypothetical protein	0.12985	0.1105	0.3805	0.3408	0.4223	0.06925	0.06785	0.1137	0.10895	0.46815	0.982451	0.968782	0.458892	0.513164	0.0607456	1	1	0.999999	0.99999	0.537538
slr1600		Hypothetical;;hypothetical protein	-0.5124	-1.0299	-0.63855	-0.82985	-0.12695	-0.00855	-0.33855	0.0605	0.065	0.2656	0.215329	0.0017114	0.0473184	0.00141789	0.901225	1	0.99941	0.999999	0.99999	0.924772
slr1601		Hypothetical;;hypothetical protein	0.0586	-0.0502	0.20915	0.0366	0.16975	0.1162	0.25295	-0.1765	-0.0062	-0.0594	0.991715	0.991508	0.704896	0.973108	0.537064	1	0.986949	0.999999	0.99999	0.999791
slr1603		Hypothetical;;hypothetical protein	0.9034	1.1553	1.1304	0.82045	0.5341	0.00145	0.0966	0.0485	0.1747	0.11145	0.000149215	8.50112e-06	2.66548e-06	4.72374e-05	0.000377152	1	1	0.999999	0.99999	0.99148
slr1611		Hypothetical;;hypothetical protein	0.6606	1.0436	1.0355	0.3536	0.26865	0.0177	0.2971	-0.2965	-0.0212	-0.4925	0.0352789	0.000758946	0.000240415	0.328457	0.291072	1	0.99985	0.999999	0.99999	0.346781
slr1612		Hypothetical;;hypothetical protein	0.52025	0.6514	0.79635	0.7297	0.38785	0.1679	0.7068	-0.37255	0.0862	-0.64615	0.364219	0.175263	0.0306013	0.0250527	0.166702	1	0.727615	0.999999	0.99999	0.292452
slr1613		Hypothetical;;hypothetical protein	0.328	0.44755	0.838	0.6092	0.28395	0.2001	0.5096	-0.34555	0.06075	-0.37855	0.844308	0.592845	0.0393403	0.136625	0.520679	1	0.973848	0.999999	0.99999	0.876061
slr1614		Hypothetical;;hypothetical protein	0.2698	0.1471	0.67805	0.31375	0.4646	0.3816	0.3494	0.0502	0.1821	-0.18855	0.794718	0.938196	0.0296366	0.547636	0.0243344	1	0.997938	0.999999	0.99999	0.991058
slr1619		Hypothetical;;hypothetical protein	-0.75965	-0.73065	-0.3444	-0.58325	-0.514	0.03665	0.2257	0.0817	0.07075	-0.67175	0.0271947	0.0542377	0.545589	0.0561521	0.0143053	1	1	0.999999	0.99999	0.15938
slr1623		Hypothetical;;hypothetical protein	-0.3251	-0.66755	-0.51505	-0.39455	-0.1847	0.0062	-0.0466	-0.0465	-0.0061	-0.1784	0.358489	0.00777197	0.0290738	0.0727644	0.428102	1	1	0.999999	0.999997	0.965844
slr1624		Hypothetical;;hypothetical protein	0.2292	0.1516	0.2487	0.2431	0.12665	-0.05565	0.14425	-0.05085	-0.02165	-0.0384	0.891344	0.777075	0.843919	0.757191	0.952	1	1	0.999999	0.99999	0.999159
slr1628		Hypothetical;;hypothetical protein	0.15325	0.0767	-0.02165	0.0419	-0.0001	0.01545	-0.1379	0.0405	0.12485	-0.05735	0.75326	0.813084	0.797939	0.745695	0.955781	1	1	0.999999	0.99999	0.999337
slr1634		Hypothetical;;hypothetical protein	2.0193	2.96865	3.2254	3.2938	2.19835	-0.10055	1.10615	-0.73945	0.13125	-0.76665	0.000252406	1.35427e-06	5.56158e-08	1.2561e-09	3.38958e-08	1	0.691964	0.999999	0.99999	0.560128
slr1638		Hypothetical;;hypothetical protein	0.17515	0.39375	0.3875	0.26755	0.36765	0.20295	-0.00255	0.00975	-0.1695	0.1446	0.948178	0.502148	0.369621	0.677924	0.114868	1	1	0.999999	0.99999	0.995939
slr1644		Hypothetical;;hypothetical protein	-0.0404	-0.1037	-0.28945	0.3054	-0.2002	0.0009	0.11945	-0.06865	0.03505	-0.09465	0.993334	0.951146	0.473238	0.425302	0.468064	1	1	0.999999	0.99999	0.999388
slr1647		Hypothetical;;hypothetical protein	0.0429	-0.2464	-0.2775	-0.07015	0.2714	0.0303	-0.0984	0.2515	0.14445	0.32965	0.910504	0.621366	0.336361	0.669291	0.615529	1	1	0.999999	0.99999	0.775793
slr1648		Hypothetical;;hypothetical protein	0.52455	0.82565	0.7731	0.77815	0.36255	-0.092	-0.0328	-0.0539	-0.0235	0.0302	0.00994304	0.000121635	0.000108663	7.44955e-06	0.00332305	1	1	0.999999	0.99999	0.962041
slr1649		Hypothetical;;hypothetical protein	-0.33435	-0.5355	-0.16355	-0.1469	0.0093	-0.0278	-0.06795	-0.0569	0.06235	-0.14995	0.266191	0.0236201	0.713228	0.821463	0.998682	1	1	0.999999	0.99999	0.985594
slr1652		Hypothetical;;hypothetical protein	0.17165	0.4401	0.29885	0.43615	0.16215	-0.00905	0.2065	0.0758	0.1187	0.0865	0.915665	0.697941	0.848359	0.586999	0.946595	1	1	0.999999	0.99999	0.940248
slr1657		Hypothetical;;hypothetical protein	0.6694	0.5222	0.75175	0.49165	0.4383	0.087	0.2018	0.0847	0.07535	-0.0891	0.0980389	0.304356	0.0290011	0.19483	0.0550493	1	1	0.999999	0.99999	0.999065
slr1659		Hypothetical;;hypothetical protein	-0.31875	-0.75345	-0.5286	-0.2921	-0.00825	-0.0985	-0.36345	-0.0085	-0.14955	-0.0629	0.424884	0.016959	0.0715629	0.25524	0.764511	1	0.960534	0.999999	0.99999	0.998681
slr1660		Hypothetical;;hypothetical protein	0.0706	0.0563	0.1122	0.36025	0.2107	0.17535	-0.08615	0.2532	0.15805	0.2093	0.990137	0.984053	0.918229	0.0670578	0.242947	1	1	0.999999	0.99999	0.887633
slr1661		Hypothetical;;hypothetical protein	-0.13445	-0.08065	-0.1965	0.18905	-0.048	0.1754	0.2993	-0.0298	0.11145	-0.18885	0.971926	0.879442	0.821312	0.330576	0.249386	1	0.996932	0.999999	0.99999	0.928131
slr1664		Hypothetical;;hypothetical protein	-0.4501	-0.28275	0.00585	-0.0805	-0.26485	0.1584	0.15545	0.2261	-0.08815	-0.216	0.11784	0.548445	0.916793	0.852712	0.139506	1	1	0.999999	0.99999	0.907606
slr1674		Hypothetical;;hypothetical protein	1.4013	1.81455	1.90345	0.53375	1.1075	0.1783	0.37965	0.53565	0.3919	-0.2379	0.0246144	0.00400888	0.000793078	0.656595	0.00298396	1	1	0.999999	0.99999	0.998334
slr1676		Hypothetical;;hypothetical protein	0.27465	0.1233	-0.30795	-0.0474	-0.02515	-0.1091	-0.4906	0.01505	-0.0855	-0.28845	0.716975	0.940768	0.472114	0.997368	0.997895	1	0.779905	0.999999	0.99999	0.795787
slr1677		Hypothetical;;hypothetical protein	0.32545	0.1827	0.1777	0.0768	0.3482	-0.0277	-0.51525	0.2009	-0.06685	0.16345	0.730379	0.908146	0.402298	0.973208	0.259112	1	0.942321	0.999999	0.99999	0.944199
slr1679		Hypothetical;;hypothetical protein	-0.0061	-0.4274	-0.2251	-0.0748	0.3301	0.22615	0.08355	0.56295	0.22275	0.40945	0.954911	0.340343	0.788429	0.97352	0.147355	1	1	0.999999	0.99999	0.5184
slr1686		Hypothetical;;hypothetical protein	1.13015	0.9169	0.79455	0.6393	0.5467	-0.07245	0.1413	-0.32695	-0.0933	0.55215	0.0826068	0.170742	0.142583	0.270879	0.278914	1	1	0.999999	0.99999	0.75268
slr1687		Hypothetical;;hypothetical protein	1.8024	1.6589	1.41495	1.735	1.60165	-0.2827	-0.08295	0.01085	0.00605	-0.1972	7.3676e-08	4.33686e-07	1.49497e-06	1.09135e-09	4.04309e-11	1	1	0.999999	0.99999	0.975751
slr1690		Hypothetical;;hypothetical protein	-0.5616	-0.42125	-0.0104	-0.5349	-0.2241	0.2333	0.01575	0.1942	0.0254	0.0385	0.135437	0.228032	0.977883	0.0714502	0.303322	1	1	0.999999	0.99999	0.786031
slr1692		Hypothetical;;hypothetical protein	0.4234	0.2188	0.7238	0.38535	0.8184	-0.1454	-0.0142	0.07245	-0.07375	0.4775	0.625309	0.8989	0.0722441	0.458929	0.00048704	1	1	0.999999	0.99999	0.612644
slr1699		Hypothetical;;hypothetical protein	0.0859	0.27805	0.4283	0.45325	0.40955	-0.11525	-0.2568	-0.29065	-0.1722	-0.16375	0.991546	0.668662	0.197307	0.0961768	0.0243978	1	0.995347	0.999999	0.99999	0.9839
slr1702		Hypothetical;;hypothetical protein	-0.47965	-0.86135	-0.8657	-0.44915	-0.36675	-0.0171	-0.3355	0.05575	0.0683	-0.0311	0.116115	0.00155937	0.000430641	0.0616927	0.0282719	1	0.955941	0.999999	0.99999	0.999998
slr1704		Hypothetical;;hypothetical protein	-1.52795	-0.963	-0.5997	0.69805	-0.0188	-1.40475	-0.8794	0.64485	-0.2403	0.0773	0.32212	0.721916	0.879656	0.855399	0.999274	1	1	0.999999	0.99999	0.999998
slr1712		Hypothetical;;hypothetical protein	0.13025	0.46715	0.73915	-0.0112	0.0224	0.3251	0.6121	0.20245	0.00655	0.02065	0.983612	0.462696	0.0445954	0.999957	0.989037	1	0.79707	0.999999	0.999994	0.999999
slr1717		Hypothetical;;hypothetical protein	0.00785	-0.0424	-0.19315	-0.15385	-0.09425	-0.0059	-0.1819	0.1514	0.15425	-0.11505	0.999941	0.992138	0.630928	0.835676	0.893142	1	1	0.999999	0.99999	0.997731
slr1718		Hypothetical;;hypothetical protein	-0.65845	-0.7935	-1.0143	-0.6595	-0.4234	0.11615	-0.17435	0.05625	0.02585	-0.03545	0.00631405	0.00177997	1.82974e-05	0.00181523	0.00532466	1	0.999986	0.999999	0.99999	0.999996
slr1721		Hypothetical;;hypothetical protein	-0.13145	-0.4062	-0.1092	-0.34645	-0.0208	-0.1881	-0.06865	-0.04175	-0.0912	0.179	0.375361	0.048304	0.390812	0.0962684	0.855486	1	1	0.999999	0.99999	0.941932
slr1724		Hypothetical;;hypothetical protein	-0.47195	-0.56465	-0.6157	-0.29735	-0.38525	-0.03815	-0.19675	-0.1163	-0.02185	-0.11695	0.0882753	0.0451666	0.0113555	0.276956	0.0166013	1	1	0.999999	0.99999	0.996773
slr1732		Hypothetical;;hypothetical protein	0.4281	0.43905	0.6319	0.1872	0.38405	0.1416	0.23855	0.22305	0.33255	0.24615	0.241643	0.232029	0.0165415	0.726824	0.0314113	1	0.998636	0.999999	0.99999	0.897126
slr1737		Hypothetical;;hypothetical protein	0.0579	0.01345	-0.11075	0.31025	0.17095	0.0165	-0.11765	0.0114	0.03815	-0.0451	0.937984	0.908914	0.921717	0.0943597	0.279649	1	1	0.999999	0.99999	0.987729
slr1752		Hypothetical;;hypothetical protein	0.12215	0.26335	0.30265	0.3019	0.2617	-0.10205	-0.0242	0.11725	-0.0643	0.0032	0.958054	0.681813	0.454101	0.439133	0.379264	1	1	0.999999	0.99999	0.999961
slr1753		Hypothetical;;hypothetical protein	0.5436	0.56135	0.53295	0.54995	0.1545	0.1739	0.4633	-0.2435	0.0806	-0.07345	0.464494	0.459351	0.226218	0.232259	0.522488	1	0.999329	0.999999	0.999996	0.999996
slr1762		Hypothetical;;hypothetical protein	0.03115	0.09485	0.01925	0.01045	-0.0227	-0.0373	-0.05455	0.18685	0.09475	0.1063	0.945824	0.949369	0.546809	0.945739	0.992375	1	1	0.999999	0.99999	0.996772
slr1767		Hypothetical;;hypothetical protein	0.17655	0.08895	-0.2096	0.13745	-0.01205	-0.0442	0.1278	-0.34195	-0.001	-0.16115	0.949222	0.977857	0.703395	0.930684	0.935577	1	1	0.999999	0.99999	0.964503
slr1770		Hypothetical;;hypothetical protein	1.21305	2.02655	1.88405	1.76185	0.99305	0.2342	0.7164	-0.0428	0.1786	-0.3548	0.000182319	7.89129e-08	5.09084e-08	8.46194e-09	3.62456e-06	1	0.669549	0.999999	0.99999	0.793744
slr1790		Hypothetical;;hypothetical protein	-0.228	-0.34985	0.01895	-0.15775	-0.0149	0.11395	0.1453	0.06475	0.0259	0.18205	0.506243	0.0802963	0.997584	0.759433	0.998037	1	1	0.999999	0.99999	0.734664
slr1796		Hypothetical;;hypothetical protein	-0.7543	-0.9968	-0.97985	-0.6543	-0.3945	-0.0274	-0.27935	0.1722	0.1115	-0.1779	0.000586532	2.54148e-05	8.08978e-06	0.000351825	0.00439802	1	0.98079	0.999999	0.99999	0.954024
slr1799		Hypothetical;;hypothetical protein	-0.3823	-0.57425	-0.6254	0.1696	-0.2182	0.0285	-0.3199	-0.03495	-0.12915	-0.22105	0.450351	0.11562	0.0377496	0.810472	0.472301	1	0.999575	0.999999	0.99999	0.93949
slr1800		Hypothetical;;hypothetical protein	-0.68335	-1.01595	-0.84725	-0.6827	-0.3592	0.0423	-0.43895	0.5237	0.04905	-0.1129	0.0196703	0.000593526	0.00372781	0.00610803	0.0567549	1	0.88334	0.999999	0.99999	0.996772
slr1807		Hypothetical;;hypothetical protein	0.1561	0.02115	0.1264	0.01035	0.14975	-0.15235	-0.15945	-0.17455	-0.0839	0.18965	0.753815	0.393831	0.720876	0.953627	0.726699	1	0.995347	0.999999	0.99999	0.784048
slr1811		Hypothetical;;hypothetical protein	0.47375	0.92125	0.82175	0.2313	-0.1318	0.22885	0.3272	-0.0905	0.0516	-0.4538	0.14029	0.00174307	0.00197509	0.735854	0.608199	1	0.994406	0.999999	0.99999	0.392955
slr1812		Hypothetical;;hypothetical protein	0.5465	0.7978	0.7919	0.2868	-0.0553	0.16045	0.29285	-0.1752	0.0136	-0.34915	0.123083	0.0223732	0.0108853	0.625067	0.822058	1	0.997893	0.999999	0.99999	0.784798
slr1813		Hypothetical;;hypothetical protein	0.6076	0.793	0.6319	0.23355	0.13295	0.11425	0.23705	-0.1381	0.05265	-0.25755	0.0312493	0.00410022	0.0138268	0.705834	0.821358	1	0.989932	0.999999	0.99999	0.771164
slr1814		Hypothetical;;hypothetical protein	0.5807	0.69565	0.5343	0.0432	0.0836	0.1694	0.3308	-0.1483	0.15905	-0.2399	0.136031	0.0643449	0.135503	0.996951	0.974245	1	0.99985	0.999999	0.99999	0.957158
slr1815		Hypothetical;;hypothetical protein	0.1962	0.46145	0.39455	-0.1071	-0.1918	-0.0188	0.40685	-0.37525	-0.1517	-0.30175	0.943561	0.441795	0.447112	0.98616	0.770683	1	0.976565	0.999999	0.99999	0.924872
slr1816		Hypothetical;;hypothetical protein	0.13715	0.16525	0.12865	-0.2892	-0.1075	0.24915	0.3172	0.0914	0.15365	-0.27365	0.979098	0.897741	0.910521	0.686449	0.94755	1	1	0.999999	0.99999	0.943679
slr1818		Hypothetical;;hypothetical protein	0.6201	0.58645	0.65315	0.37965	0.41425	0.074	0.1186	0.00495	0.15715	0.11885	0.0113783	0.0302322	0.00598668	0.074132	0.00596359	1	1	0.999999	0.99999	0.993662
slr1819		Hypothetical;;hypothetical protein	0.2642	0.2501	0.2277	0.10315	0.0962	0.04185	0.03585	-0.042	0.22215	0.1338	0.186375	0.358593	0.383736	0.667681	0.248553	1	1	0.999999	0.99999	0.90473
slr1820		Hypothetical;;hypothetical protein	-0.93875	-1.20795	-1.04405	-0.9143	-0.78955	-0.14945	-0.4183	-0.10905	-0.2115	-0.33975	0.000183932	1.05498e-05	2.41741e-05	1.47952e-05	1.93036e-06	1	0.823857	0.999999	0.99999	0.556015
slr1821		Hypothetical;;hypothetical protein	0.48475	0.73355	0.81215	0.6078	0.39935	-0.04845	0.0406	0.1431	0.20655	0.22255	0.146782	0.0149056	0.00205577	0.0102693	0.0244788	1	1	0.999999	0.99999	0.915626
slr1826		Hypothetical;;hypothetical protein	0.2585	0.16805	0.12065	0.0012	0.0236	0.04245	0.0664	0.0396	0.02155	-0.13055	0.711364	0.873964	0.935406	0.993681	0.998165	1	1	0.999999	0.99999	0.996267
slr1827		Hypothetical;;hypothetical protein	-0.09215	-0.19685	0.2428	0.0472	0.06	0.20885	0.01665	0.1947	0.0725	0.2684	0.984856	0.297563	0.382221	0.99701	0.880048	1	1	0.999999	0.99999	0.809553
slr1840		Hypothetical;;hypothetical protein	-0.8411	-1.2059	-0.9584	-0.83525	-0.25605	-0.2612	-0.38245	-0.02675	-0.32935	0.2884	0.0584402	0.00338853	0.0146783	0.0192553	0.639433	1	0.999986	0.999999	0.99999	0.880228
slr1847		Hypothetical;;hypothetical protein	-0.5068	-0.66845	-0.57045	-0.81275	-0.48325	-0.02095	-0.31375	0.1251	0.1915	-0.3938	0.225118	0.0680046	0.0842436	0.00173508	0.0152709	1	0.996095	0.999999	0.99999	0.663358
slr1851		Hypothetical;;hypothetical protein	1.447	2.6821	3.0423	1.22905	1.62965	-0.17995	0.1479	-0.49425	-0.0512	0.02975	0.000486625	6.13255e-08	5.47639e-10	0.000405631	5.24772e-08	1	1	0.999999	0.99999	0.999998
slr1864		Hypothetical;;hypothetical protein	-0.7272	-0.73375	-0.74225	-0.6829	-0.7636	0.11715	-0.00325	0.00695	-0.08895	-0.5293	0.000232871	0.000418434	0.000102423	4.11119e-05	6.03919e-08	1	1	0.999999	0.99999	0.0442328
slr1870		Hypothetical;;hypothetical protein	0.21205	0.06725	0.31725	0.0883	0.05815	-0.12545	0.24925	-0.54905	-0.195	-0.3807	0.873717	0.950448	0.457015	0.985531	0.974758	1	1	0.999999	0.99999	0.485881
slr1875		Hypothetical;;hypothetical protein	-0.57605	-0.7036	-0.60265	-0.7016	-0.35495	0.14105	-0.2427	0.23825	-0.02005	0.03265	0.0227191	0.00621616	0.0112686	0.000566428	0.0240561	1	0.99594	0.999999	0.99999	0.999998
slr1876		Hypothetical;;hypothetical protein	-0.194	-0.1786	0.0245	-0.07705	-0.1022	-0.00945	-0.0053	0.1105	0.0433	0.1458	0.83651	0.805663	0.991756	0.748551	0.69227	1	1	0.999999	0.99999	0.960741
slr1880		Hypothetical;;hypothetical protein	-0.4974	-0.65415	-0.70485	-0.3437	-0.3389	-0.01575	-0.15575	-0.0134	-0.1392	-0.10605	0.0435591	0.0166934	0.00205169	0.0280931	0.0242859	1	1	0.999999	0.99999	0.995904
slr1885		Hypothetical;;hypothetical protein	0.1317	-0.05615	0.20205	-0.23345	0.20905	0.0159	-0.15125	0.1553	-0.03025	0.9934	0.971196	0.958325	0.85224	0.856274	0.715593	1	1	0.999999	0.99999	0.028863
slr1886		Hypothetical;;hypothetical protein	0.538	0.76425	1.0771	0.61585	0.6532	-0.0679	0.2012	0.09535	0.1609	0.7146	0.0762049	0.0076665	6.02649e-05	0.010054	0.000213342	1	1	0.999999	0.99999	0.0651303
slr1895		Hypothetical;;hypothetical protein	0.2646	0.2029	0.3683	0.16615	0.2054	0.08445	-0.0436	0.0729	0.2022	0.4339	0.605289	0.731463	0.101389	0.823789	0.301019	1	1	0.999999	0.99999	0.231657
slr1896		Hypothetical;;hypothetical protein	-0.0466	-0.1667	-0.07465	-0.26085	0.1112	0.13825	-0.00325	0.2175	-0.0064	0.38565	0.998985	0.882011	0.85814	0.729499	0.913439	1	1	0.999999	0.999992	0.691852
slr1900		Hypothetical;;hypothetical protein	0.1041	0.1234	0.40035	0.21155	0.418	0.12515	-0.22895	0.3916	0.4089	0.5203	0.995084	0.97358	0.598657	0.933261	0.19591	1	1	0.999999	0.99999	0.659042
slr1906		Hypothetical;;hypothetical protein	0.6509	0.67215	0.27145	0.26815	0.0713	0.1937	0.2994	0.09625	0.09235	-0.2732	0.01503	0.0186658	0.550102	0.427613	0.902468	1	0.996599	0.999999	0.99999	0.818813
slr1907		Hypothetical;;hypothetical protein	-0.06595	-0.1334	-0.28415	-0.10245	0.0698	0.09005	-0.0559	-0.01505	0.06195	0.17435	0.995059	0.928647	0.637477	0.970595	0.98377	1	1	0.999999	0.99999	0.986311
slr1911		Hypothetical;;hypothetical protein	-0.16615	-0.2806	-0.368	-0.2159	-0.01175	0.02395	-0.14665	0.2382	0.1672	-0.00875	0.72026	0.336473	0.103796	0.528142	0.998858	1	1	0.999999	0.99999	0.999996
slr1913		Hypothetical;;hypothetical protein	-0.3942	-0.46945	-0.3329	-0.5638	-0.25025	0.16245	-0.11165	0.10865	-0.0354	0.1424	0.179369	0.0526049	0.138436	0.00494972	0.145661	1	1	0.999999	0.99999	0.977737
slr1914		Hypothetical;;hypothetical protein	0.00895	-0.09745	0.0311	-0.18335	0.0175	0.0067	0.0035	-0.068	-0.0169	0.2149	0.890386	0.483239	0.766028	0.123759	0.99863	1	1	0.999999	0.99999	0.383873
slr1915		Hypothetical;;hypothetical protein	0.4496	0.9742	1.2562	0.32555	0.7712	-0.00595	0.5227	0.11275	0.1044	-0.23185	0.654139	0.0372875	0.00138849	0.763727	0.00284422	1	0.981578	0.999999	0.99999	0.993572
slr1917		Hypothetical;;hypothetical protein	1.407	1.96235	1.52095	0.95775	0.7824	-0.0325	0.3473	-0.1799	0.2511	0.36435	2.52841e-06	7.97276e-09	2.49225e-07	2.57741e-05	1.14009e-05	1	0.891102	0.999999	0.99999	0.59413
slr1918		Hypothetical;;hypothetical protein	0.66065	0.89015	0.6927	0.5605	0.37345	0.1214	0.21015	0.12045	0.26305	0.22535	0.0029412	0.000158761	0.00102536	0.00286339	0.00869772	1	0.999986	0.999999	0.99999	0.851611
slr1919		Hypothetical;;hypothetical protein	0.49495	0.04335	-0.2157	0.31195	0.23475	0.0199	-0.3318	-0.04995	-0.03325	-0.14825	0.213308	0.97603	0.74072	0.522916	0.407379	1	0.986949	0.999999	0.99999	0.99724
slr1923		Hypothetical;;hypothetical protein	-0.09705	-0.07265	0.0483	-0.03575	-0.052	0.03255	0.05475	0.08635	0.11855	0.18885	0.96905	0.896147	0.986158	0.847735	0.614006	1	1	0.999999	0.99999	0.825985
slr1926		Hypothetical;;hypothetical protein	0.2009	-0.00895	0.5396	0.2857	0.57805	0.2417	-0.06205	0.2234	-0.10015	0.42025	0.676434	0.685213	0.172814	0.733483	0.0116663	1	1	0.999999	0.99999	0.710536
slr1927		Hypothetical;;hypothetical protein	-0.16695	-0.18195	0.20995	0.0164	0.3674	0.1247	-0.3382	0.60425	0.05145	0.4548	0.982448	0.969022	0.606465	0.998008	0.558561	1	1	0.999999	0.99999	0.896302
slr1935		Hypothetical;;hypothetical protein	-0.5009	-0.4815	-0.48765	-0.02265	-0.13765	-0.14995	-0.28975	0.07585	0.00685	0.13295	0.0366285	0.0707007	0.0325344	0.937049	0.70149	1	0.920866	0.999999	0.99999	0.984526
slr1946		Hypothetical;;hypothetical protein	0.2313	0.301	0.5875	0.3498	0.5856	0.05825	0.05865	0.13945	-0.08385	0.4811	0.863851	0.616101	0.0482924	0.366994	0.00146466	1	1	0.999999	0.99999	0.365916
slr1949		Hypothetical;;hypothetical protein	0.25495	0.4132	0.0068	0.0528	-0.0147	-0.027	-0.01555	0.1615	0.1007	-0.1229	0.813771	0.402411	0.784623	0.576787	0.393254	1	1	0.999999	0.99999	0.943079
slr1951		Hypothetical;;hypothetical protein	0.26825	0.31735	0.27125	0.30385	0.2226	0.094	0.0698	-0.0321	0.06685	0.136	0.638975	0.425889	0.256896	0.259143	0.249123	1	1	0.999999	0.99999	0.992936
slr1957		Hypothetical;;hypothetical protein	0.76785	1.72615	1.84655	1.04215	0.6406	-0.3942	0.55455	-0.9879	-0.42515	-0.3173	0.152716	0.000163554	1.63978e-05	0.00467954	0.0247062	1	0.978572	0.999999	0.99999	0.9229
slr1964		Hypothetical;;hypothetical protein	0.36065	0.7005	0.82545	0.68145	0.7401	0.10295	0.0298	0.1751	0.35535	0.11775	0.606299	0.0574071	0.00723243	0.0137424	0.000225647	1	1	0.999999	0.99999	0.999463
slr1966		Hypothetical;;hypothetical protein	0.04235	-0.1953	-0.5564	-0.3644	-0.33735	-0.1341	0.0704	0.0075	-0.00015	-0.15825	0.997767	0.741967	0.00741217	0.02213	0.00962803	1	1	0.999999	0.99999	0.966858
slr1970		Hypothetical;;hypothetical protein	0.0571	0.1864	0.3454	0.1765	0.27855	0.10215	0.27635	-0.1768	0.05045	0.3149	0.9872	0.633255	0.0710107	0.687138	0.0408264	1	0.917961	0.999999	0.99999	0.414127
slr1971		Hypothetical;;hypothetical protein	-0.26905	-0.245	0.20725	0.0668	0.02165	-0.07475	-0.10255	0.51735	-0.1355	0.07435	0.93671	0.89293	0.927394	0.997897	0.87901	1	1	0.999999	0.99999	0.969971
slr1977		Hypothetical;;hypothetical protein	0.1107	0.201	-0.07115	0.13105	-0.0337	-0.17055	-0.0885	-0.1826	-0.0795	-0.05295	0.936234	0.942708	0.927584	0.988047	0.955689	1	1	0.999999	0.99999	0.999996
slr1978		Hypothetical;;hypothetical protein	-0.2266	-0.10425	-0.0094	-0.07885	-0.2718	0.0578	-0.1059	0.03025	-0.0156	0.0162	0.79746	0.935618	0.999374	0.978928	0.158088	1	1	0.999999	0.999997	0.999996
slr1990		Hypothetical;;hypothetical protein	0.5477	0.64645	0.5341	0.88165	0.7553	0.1122	-0.11795	0.32175	0.0699	-0.1493	0.0420107	0.0191052	0.0365344	3.27976e-05	5.37449e-06	1	1	0.999999	0.99999	0.990051
slr1998		Hypothetical;;hypothetical protein	-0.53595	-0.8521	-0.7022	-0.5747	-0.3365	-0.00665	-0.36385	0.1139	-0.1209	-0.11775	0.0340401	0.000705756	0.00218475	0.00441948	0.0335385	1	0.867065	0.999999	0.99999	0.987729
slr1999		Hypothetical;;hypothetical protein	0.33515	0.18545	0.15715	-0.26085	-0.06585	-0.03185	-0.31045	-0.00135	-0.16835	-0.2278	0.482664	0.816446	0.865487	0.467831	0.879558	1	0.96064	0.999999	0.99999	0.924315
slr2000		Hypothetical;;hypothetical protein	0.3304	0.2298	0.575	-0.21015	0.06645	-0.01325	0.05225	0.23445	0.039	0.02715	0.610502	0.815464	0.0741861	0.841053	0.983986	1	1	0.999999	0.99999	0.999996
slr2003		Hypothetical;;hypothetical protein	-0.2223	-0.22845	-0.07225	-0.01265	0.1287	-0.04135	0.06145	0.0549	-0.04585	0.2276	0.717782	0.654661	0.970299	0.967199	0.741097	1	1	0.999999	0.99999	0.818699
slr2006		Hypothetical;;hypothetical protein	-0.00985	0.27935	0.44215	0.10905	0.17975	0.23475	0.1004	0.34005	0.08805	0.11925	0.969071	0.748057	0.201312	0.98234	0.548454	1	1	0.999999	0.99999	0.961942
slr2008		Hypothetical;;hypothetical protein	0.29615	0.6975	0.5397	0.30585	0.15125	0.2023	0.16385	0.11085	0.2367	-0.15185	0.752095	0.0732651	0.153568	0.623994	0.812041	1	1	0.999999	0.99999	0.989253
slr2010		Hypothetical;;hypothetical protein	0.0976	0.1574	0.07645	0.208	0.02485	0.0722	0.0072	0.07645	0.24125	-0.0036	0.984149	0.872657	0.956201	0.742304	0.997526	1	1	0.999999	0.99999	0.999996
slr2011		Hypothetical;;hypothetical protein	-0.0261	0.0706	0.0641	0.11365	-0.0119	0.07305	-0.0614	0.07925	0.1437	-0.0163	0.998648	0.979238	0.732608	0.944699	0.999569	1	1	0.999999	0.99999	0.999388
slr2012		Hypothetical;;hypothetical protein	0.20475	0.2542	0.14105	0.32215	0.1031	-0.0856	0.09665	-0.1234	-0.0222	-0.22715	0.930243	0.697547	0.918084	0.333017	0.695612	1	1	0.999999	0.99999	0.906125
slr2013		Hypothetical;;hypothetical protein	0.10185	0.20805	0.3417	0.0408	0.0099	0.1083	0.07305	-0.01565	-0.0083	0.12205	0.937541	0.66966	0.168466	0.991242	0.86929	1	1	0.999999	0.99999	0.835545
slr2025		Hypothetical;;hypothetical protein	-0.33045	-0.18525	-0.35265	-0.43525	-0.16105	0.09465	-0.0337	-0.07195	0.20645	-0.27215	0.576197	0.869663	0.399229	0.143333	0.763938	1	1	0.999999	0.99999	0.878589
slr2030		Hypothetical;;hypothetical protein	0.1584	0.29265	0.0457	-0.0045	-0.03975	0.0576	0.1684	-0.1136	-0.09885	-0.3019	0.937494	0.619475	0.857534	0.899498	0.678226	1	1	0.999999	0.99999	0.774652
slr2038		Hypothetical;;hypothetical protein	0.12375	0.01395	-0.24305	0.12305	-0.131	-0.0802	-0.0276	-0.2622	-0.26445	-0.3725	0.985994	0.99954	0.741899	0.991535	0.96297	1	1	0.999999	0.99999	0.938048
slr2042		Hypothetical;;hypothetical protein	0.1982	0.27215	0.2933	0.3173	0.1782	-0.01935	0.0235	-0.01375	0.00655	0.09205	0.931109	0.780094	0.67698	0.541136	0.740001	1	1	0.999999	0.99999	0.91179
slr2052		Hypothetical;;hypothetical protein	-0.25055	0.19175	-0.1853	-0.3249	-0.37365	-0.16985	0.38535	-0.3981	0.0364	-0.22855	0.797016	0.791615	0.870704	0.335127	0.0854618	1	0.992381	0.999999	0.99999	0.90444
slr2060		Hypothetical;;hypothetical protein	0.1259	0.1225	0.1481	0.0981	0.0218	-0.0195	-0.05855	0.04115	-0.03345	0.1086	0.975889	0.907668	0.454282	0.978822	0.996276	1	1	0.999999	0.99999	0.859034
slr2070		Hypothetical;;hypothetical protein	-0.6221	-0.4502	-0.8719	-0.37065	-0.44605	-0.0934	-0.2383	-0.12735	0.02225	-0.31735	0.0167281	0.177495	0.000294804	0.164301	0.00507769	1	1	0.999999	0.99999	0.633777
slr2078		Hypothetical;;hypothetical protein	-0.23295	0.1465	0.36745	-0.2395	-0.2478	0.21	0.23985	0.29985	0.09675	-0.07575	0.883207	0.824582	0.397324	0.786623	0.462198	1	0.99203	0.999999	0.99999	0.999614
slr2080		Hypothetical;;hypothetical protein	0.0656	-0.1542	0.39095	-0.18125	0.25965	0.1553	-0.20535	0.0779	-0.01675	0.1214	0.9975	0.940065	0.547214	0.942821	0.595807	1	1	0.999999	0.999994	0.999545
slr2084		Hypothetical;;hypothetical protein	0.26115	0.4804	0.3544	0.2946	0.2247	0.0126	-0.11365	-0.16	-0.02995	-0.1102	0.640378	0.109427	0.241752	0.331104	0.296651	1	1	0.999999	0.99999	0.998379
slr2092		Hypothetical;;hypothetical protein	0.3614	0.47925	0.4658	0.18825	0.1295	0.1107	0.1095	-0.0076	-0.0299	-0.1314	0.19633	0.117419	0.0237779	0.758925	0.790144	1	1	0.999999	0.99999	0.896162
slr2101		Hypothetical;;hypothetical protein	0.5878	0.59015	0.40195	0.45075	0.2275	0.033	0.25065	-0.1415	0.23555	-0.24285	0.083408	0.10883	0.296662	0.147021	0.484958	1	1	0.999999	0.99999	0.904519
slr2103		Hypothetical;;hypothetical protein	0.07745	-0.0596	0.38875	0.2151	0.26135	-0.2022	-0.0078	-0.1159	-0.0209	0.1678	0.992941	0.86981	0.430215	0.878057	0.392257	1	1	0.999999	0.99999	0.970345
slr2105		Hypothetical;;hypothetical protein	0.0259	0.0604	0.1455	0.07175	0.0141	-0.2003	-0.16165	-0.14545	-0.05225	0.12795	0.971441	0.95893	0.842742	0.951647	0.981125	1	0.996004	0.999999	0.99999	0.993776
slr2117		Hypothetical;;hypothetical protein	-0.4685	-0.4189	-0.119	-0.8045	-0.3403	0.0257	-0.0047	-0.068	-0.2153	-0.1326	0.151391	0.243493	0.798697	0.0030063	0.0835367	0.999925	0.999706	0.999373	0.997772	0.949273
slr2120		Hypothetical;;hypothetical protein	0.1849	-0.28105	0.3056	-0.24395	0.0822	-0.13705	-0.0741	-0.0694	-0.0994	0.23095	0.803827	0.499751	0.357824	0.311433	0.46805	1	1	0.999999	0.99999	0.899714
slr2121		Hypothetical;;hypothetical protein	0.3715	-0.0404	0.46685	-0.36705	0.03965	-0.0462	-0.0799	0.2744	-0.0281	0.30805	0.666133	0.996365	0.318513	0.470652	0.982533	1	1	0.999999	0.99999	0.871543
slr2122		Hypothetical;;hypothetical protein	0.331	0.0211	0.29945	-0.53405	-0.04185	0.106	-0.20225	0.07845	-0.18005	0.093	0.804207	0.999359	0.733835	0.181538	0.984471	1	1	0.999999	0.99999	0.999996
slr2125		Hypothetical;;hypothetical protein	0.895	0.46385	1.12135	0.2153	0.3875	0.0777	0.40005	-0.27235	0.03115	0.41385	0.099511	0.682682	0.0145951	0.955736	0.41793	1	0.99985	0.999999	0.99999	0.918745
slr2127		Hypothetical;;hypothetical protein	0.25865	0.4021	0.5571	-0.07545	-0.06465	0.3248	0.16255	0.20225	0.17	0.0581	0.772918	0.451167	0.136299	0.922419	0.982849	1	1	0.999999	0.99999	0.999952
slr2128		Hypothetical;;hypothetical protein	0.47505	0.3702	0.6209	0.123	0.2646	0.0058	-0.0736	-0.2716	-0.2834	-0.06225	0.0447372	0.21318	0.00399465	0.71653	0.101833	1	1	0.999999	0.99999	0.993926
slr2141		Hypothetical;;hypothetical protein	-0.2256	-0.3462	-0.5709	-0.0828	-0.3126	0.10885	-0.1981	0.03425	-0.1024	-0.41065	0.897208	0.615168	0.114661	0.993023	0.263787	1	1	0.999999	0.99999	0.662515
sml0011		Hypothetical;;hypothetical protein	0.8714	1.28445	1.38075	1.18115	0.6477	0.2322	0.46135	-0.1232	0.32965	-0.76975	0.0018288	2.11984e-05	1.65673e-06	1.63376e-06	0.000257486	1	0.832107	0.999999	0.99999	0.035771
sml0012		Hypothetical;;hypothetical protein	0.6781	1.33805	0.77555	0.33145	0.32925	0.25085	0.2289	-0.00015	0.14115	0.06075	0.0722938	0.000171597	0.0188612	0.508977	0.222286	1	1	0.999999	0.99999	0.999935
sml0013		Hypothetical;;hypothetical protein	0.30285	0.66745	0.65545	0.47325	0.33465	0.2277	0.15005	0.17925	0.3218	0.05195	0.721843	0.0693871	0.0406633	0.132206	0.16495	1	1	0.999999	0.99999	0.999697
smr0013		Hypothetical;;hypothetical protein	-0.4988	-0.563	-0.4964	-0.6957	-0.4685	-0.0553	-0.2692	-0.304	-0.3278	-0.1831	0.0621312	0.0461256	0.0516483	0.0027113	0.0063555	0.999925	0.905359	0.999373	0.907667	0.805599
smr0014		Hypothetical;;hypothetical protein	0.17745	0.0068	0.37605	0.27425	0.34905	0.1142	-0.15855	0.2565	0.13745	0.09645	0.962236	0.995745	0.510247	0.750913	0.209991	1	1	0.999999	0.99999	0.999996
smr0015		Hypothetical;;hypothetical protein	0.2433	0.1902	0.02095	0.1448	-0.0945	-0.0016	0.08865	-0.1261	-0.0531	-0.0629	0.902009	0.911608	0.997449	0.961762	0.807014	1	1	0.999999	0.99999	0.999996
ssl0090		Hypothetical;;hypothetical protein	0.39345	0.5483	0.7147	0.29705	0.45605	-0.1052	0.002	-0.0306	0.0421	0.42365	0.541671	0.363392	0.0536824	0.788204	0.105389	1	1	0.999999	0.99999	0.783165
ssl0105		Hypothetical;;hypothetical protein	-0.34605	-0.6924	-0.5551	-0.6101	-0.29725	0.1815	-0.23575	-0.08265	-0.1755	-0.32325	0.641735	0.0517787	0.116669	0.030149	0.20347	1	1	0.999999	0.99999	0.799935
ssl0241		Hypothetical;;hypothetical protein	0.02585	0.18095	0.3753	-0.0314	0.2098	0.08725	-0.2631	-0.0218	0.15065	0.03915	0.999236	0.930913	0.611681	0.999678	0.805825	1	1	0.999999	0.99999	0.999999
ssl0242		Hypothetical;;hypothetical protein	0.104	0.04855	0.5686	0.22615	0.34425	0.1347	-0.1144	0.1877	0.1288	0.1182	0.992376	0.995735	0.14332	0.867228	0.23659	1	1	0.999999	0.99999	0.99977
ssl0258		Hypothetical;;hypothetical protein	-0.4586	-0.6146	-0.5446	-0.7674	-0.5367	0.0552	-0.208	-0.1848	0.0976	-0.0217	0.2545	0.113846	0.118424	0.0114477	0.0174896	0.999925	0.999706	0.999373	0.997772	0.998544
ssl0259		Hypothetical;;hypothetical protein	0.19035	0.03	-0.16745	-0.0561	0.0328	-0.15665	-0.04385	-0.24665	-0.0524	-0.0329	0.732949	0.705584	0.661887	0.340283	0.205022	1	1	0.999999	0.99999	0.999998
ssl0294		Hypothetical;;hypothetical protein	0.40955	0.84945	0.9542	0.5299	0.4067	0.19115	0.07435	0.1222	0.37265	-0.3401	0.499428	0.0163579	0.00204656	0.0965267	0.0717253	1	1	0.999999	0.99999	0.806671
ssl0312		Hypothetical;;hypothetical protein	-0.1498	-0.78955	-0.21615	-0.29265	-0.04385	0.20435	-0.18985	0.0684	0.0259	-0.2562	0.964749	0.0173094	0.801369	0.599642	0.994614	1	1	0.999999	0.99999	0.933205
ssl0331		Hypothetical;;hypothetical protein	0.1514	0.30275	0.21735	-0.1943	-0.13015	-0.0248	-0.0842	-0.00855	-0.1232	-0.02575	0.985222	0.680157	0.700756	0.279399	0.616085	1	1	0.999999	0.99999	0.999235
ssl0352		Hypothetical;;hypothetical protein	0.2923	0.54535	0.1603	-0.0099	-0.03745	0.27405	0.11045	0.16685	0.25045	-0.5269	0.550167	0.0497544	0.836383	0.999911	0.96679	1	1	0.999999	0.99999	0.100101
ssl0353		Hypothetical;;hypothetical protein	0.27885	0.5715	0.46825	0.5154	0.4238	0.0457	0.064	-0.0226	0.1474	-0.2668	0.721871	0.0869656	0.124834	0.0440179	0.0192086	1	1	0.999999	0.99999	0.786255
ssl0385		Hypothetical;;hypothetical protein	0.54575	0.5702	0.84675	0.50645	0.40065	-0.0036	0.1152	-0.15165	0.02175	-0.0542	0.0786336	0.0812752	0.00119441	0.045883	0.0271097	1	1	0.999999	0.99999	0.986919
ssl0461		Hypothetical;;hypothetical protein	-0.23815	-0.51225	-0.7638	-0.41365	-0.20965	0.12545	-0.1583	0.1187	0.0542	-0.19205	0.559056	0.0187774	6.99974e-05	0.0172222	0.165148	1	0.99985	0.999999	0.99999	0.841801
ssl0483		Hypothetical;;hypothetical protein	0.03325	-0.22195	-0.13635	-0.1421	0.06215	-0.0704	-0.02175	-0.1464	0.14595	-0.09785	0.995351	0.723776	0.882664	0.901556	0.975619	1	1	0.999999	0.99999	0.999105
ssl0511		Hypothetical;;hypothetical protein	-0.4261	-0.31285	-0.20025	-0.4002	-0.04945	0.0399	-0.326	-0.07045	-0.02305	-0.2601	0.163637	0.457426	0.703353	0.0963049	0.982902	1	0.959651	0.999999	0.99999	0.746899
ssl0739		Hypothetical;;hypothetical protein	0.0559	0.05395	0.26975	0.01575	-0.09835	-0.11905	0.12255	-0.10935	-0.2043	-0.0928	0.873876	0.93077	0.814678	0.907432	0.76831	1	1	0.999999	0.99999	0.998045
ssl0788		Hypothetical;;hypothetical protein	-0.45555	-0.4783	-0.4085	-0.2764	-0.10975	-0.02995	-0.0995	0.2284	0.0045	0.02915	0.0500247	0.0524386	0.0697842	0.225452	0.642932	1	1	0.999999	0.99999	0.999998
ssl0832		Hypothetical;;hypothetical protein	0.62305	0.81585	0.2035	0.0375	0.11395	-0.187	0.1935	-0.2412	0.04695	0.10445	0.112412	0.0245379	0.909742	0.938344	0.778159	1	1	0.999999	0.99999	0.999507
ssl0900		Hypothetical;;hypothetical protein	0.31485	0.11305	0.30225	0.15845	0.08205	-0.07175	0.03585	-0.13075	-0.088	0.05685	0.750986	0.942121	0.561531	0.948281	0.980822	1	1	0.999999	0.99999	0.989253
ssl1004		Hypothetical;;hypothetical protein	0.28	0.31965	0.262	0.1291	0.10675	-0.0538	-0.30415	-0.20375	-0.1544	-0.1576	0.592169	0.433734	0.428664	0.908575	0.849445	1	0.98037	0.999999	0.99999	0.977025
ssl1045		Hypothetical;;hypothetical protein	-0.0627	0.4041	0.65655	-0.1852	-0.43765	0.20035	0.1935	0.1605	-0.07485	-0.31235	0.997686	0.681783	0.174915	0.922531	0.116716	1	1	0.999999	0.99999	0.960945
ssl1046		Hypothetical;;hypothetical protein	-0.0131	0.27325	0.12555	-0.2022	-0.76385	-0.0341	0.75285	-0.57115	-0.0842	-0.6652	0.998684	0.888148	0.980285	0.958515	0.00763826	1	0.807866	0.999999	0.99999	0.484313
ssl1047		Hypothetical;;hypothetical protein	0.3962	0.82365	0.59205	-0.00615	0.08855	0.09295	0.36115	-0.02215	-0.07925	-0.1592	0.3956	0.00946765	0.0491902	0.919622	0.966178	1	0.982901	0.999999	0.99999	0.995042
ssl1255		Hypothetical;;hypothetical protein	-0.38845	-0.35445	-0.2574	-0.50465	-0.2689	0.10585	-0.3121	-0.10795	0.0589	-0.0349	0.3675	0.465708	0.633034	0.0346586	0.205027	1	0.955941	0.999999	0.99999	0.994762
ssl1263		Hypothetical;;hypothetical protein	1.22655	2.0516	1.9109	1.7361	1.1211	0.08645	0.3661	-0.0452	0.2522	-0.7714	2.58212e-05	4.78528e-09	2.5835e-09	8.23646e-10	3.56781e-08	1	0.970852	0.999999	0.99999	0.0386582
ssl1300		Hypothetical;;hypothetical protein	0.28365	0.496	0.49675	-0.17695	-0.07115	0.1674	0.07145	0.0903	-0.02395	-0.06885	0.593296	0.150543	0.0711337	0.853118	0.956711	1	1	0.999999	0.99999	0.999599
ssl1376		Hypothetical;;hypothetical protein	-0.04225	-0.2845	-0.23595	-0.58845	-0.3234	0.40235	0.1041	0.1339	0.1818	-0.30985	0.998788	0.678489	0.727435	0.0230649	0.13103	1	1	0.999999	0.99999	0.77329
ssl1377		Hypothetical;;hypothetical protein	-0.15805	-0.4229	-0.4985	-0.3531	-0.2532	0.30735	0.0189	0.09265	0.0088	-0.40205	0.940104	0.331845	0.130117	0.350395	0.353324	1	1	0.999999	0.99999	0.512205
ssl1378		Hypothetical;;hypothetical protein	-0.15815	-0.32015	-0.06015	-0.45555	-0.1438	0.0413	-0.0577	-0.03325	-0.1749	-0.06295	0.864483	0.239696	0.959287	0.00918493	0.572657	1	1	0.999999	0.99999	0.999683
ssl1498		Hypothetical;;hypothetical protein	-0.08175	0.0935	0.17515	0.01525	0.09555	0.31235	0.15325	0.11675	0.3108	-0.079	0.989505	0.974475	0.882416	0.998516	0.951129	1	1	0.999999	0.99999	0.999964
ssl1577		Hypothetical;;hypothetical protein	0.0858	0.4785	0.7349	0.26585	0.03745	0.14675	0.33445	-0.01775	-0.14705	-0.26905	0.99034	0.496685	0.0634778	0.623554	0.879991	1	0.99985	0.999999	0.99999	0.913058
ssl1690		Hypothetical;;hypothetical protein	0.65895	1.08615	0.6369	0.246	0.24895	-0.0731	0.10425	-0.08405	0.1237	-0.1579	0.000746093	9.42525e-07	0.000768461	0.301992	0.0661674	1	1	0.999999	0.99999	0.937808
ssl1707		Hypothetical;;hypothetical protein	-0.58785	-0.70085	-0.23955	-0.001	0.12375	-0.0395	-0.40305	0.0782	-0.0022	0.36035	0.0145273	0.00562316	0.560298	0.997643	0.807147	1	0.787938	0.999999	0.99999	0.440817
ssl1762		Hypothetical;;hypothetical protein	1.6311	2.2566	1.9169	1.14995	0.73645	0.18325	0.44975	0.0333	0.1314	-0.30575	4.31602e-06	2.03009e-08	8.11158e-08	3.86963e-05	0.000427272	1	0.932275	0.999999	0.99999	0.88338
ssl1792		Hypothetical;;hypothetical protein	0.02965	-0.0373	0.2002	0.0379	0.13515	-0.0445	0.01965	0.01785	-0.07335	0.1615	0.942862	0.863482	0.833085	0.979409	0.885573	1	1	0.999999	0.99999	0.93926
ssl1807		Hypothetical;;hypothetical protein	0.0146	0.21635	0.3607	0.24845	0.31815	0.0269	-0.1784	-0.16525	-0.1158	-0.26405	0.997594	0.852239	0.498119	0.659253	0.202952	1	1	0.999999	0.99999	0.95125
ssl1918		Hypothetical;;hypothetical protein	0.20975	0.45065	0.23515	0.12615	0.13295	0.11905	0.03125	0.00215	-0.13225	-0.32965	0.700472	0.173275	0.47556	0.889723	0.735319	1	1	0.999999	0.99999	0.632269
ssl1923		Hypothetical;;hypothetical protein	-0.3468	-0.32445	-0.46555	-0.2358	-0.22015	-0.0566	-0.1155	-0.21815	-0.2231	-0.21095	0.505644	0.707258	0.213918	0.452239	0.509389	1	1	0.999999	0.99999	0.946644
ssl1972		Hypothetical;;hypothetical protein	0.29465	0.42645	0.42835	0.33095	0.4158	-0.0078	-0.1355	0.1412	0.28985	0.2631	0.680108	0.299862	0.185252	0.350154	0.019673	1	1	0.999999	0.99999	0.884912
ssl2009		Hypothetical;;hypothetical protein	0.1627	0.38995	0.5489	0.3707	0.43285	0.13155	-0.0442	0.0714	0.19395	0.34615	0.918949	0.307374	0.0309252	0.15724	0.00659746	1	1	0.999999	0.99999	0.594103
ssl2064		Hypothetical;;hypothetical protein	-0.7422	-1.01745	-0.9481	-0.87225	-0.32855	0.1207	-0.3909	-0.1448	-0.08	-0.1736	0.0336112	0.00324232	0.00324744	0.00147891	0.223526	1	0.986949	0.999999	0.99999	0.996473
ssl2069		Hypothetical;;hypothetical protein	0.25565	0.1851	-0.02465	-0.09725	-0.19255	-0.1917	0.0105	-0.18065	0.09645	0.2602	0.68509	0.844327	0.964457	0.957886	0.535664	1	1	0.999999	0.99999	0.659023
ssl2148		Hypothetical;;hypothetical protein	0.2743	0.1788	-0.23045	-0.05525	0.00495	0.06445	-0.2002	0.21855	0.08475	-0.3995	0.457646	0.770486	0.502977	0.984026	0.999858	1	0.99985	0.999999	0.99999	0.224848
ssl2471		Hypothetical;;hypothetical protein	-0.2343	-0.2336	-0.3787	-0.3167	-0.2023	-0.0198	-0.1839	0.1634	-0.1711	-0.1036	0.819061	0.752562	0.508764	0.612821	0.670946	0.999925	0.999706	0.999373	0.997772	0.998544
ssl2595		Hypothetical;;hypothetical protein	0.20685	0.2561	0.04445	-0.3165	-0.02695	0.2943	0.1729	0.2861	0.184	-0.4063	0.89732	0.747397	0.994613	0.444327	0.994978	1	1	0.999999	0.99999	0.541505
ssl2648		Hypothetical;;hypothetical protein	0.00065	-0.0698	-0.27875	-0.36255	-0.138	0.1353	-0.0844	-0.08355	-0.0608	-0.2695	0.999229	0.982071	0.541375	0.226572	0.818808	1	1	0.999999	0.99999	0.855398
ssl2717		Hypothetical;;hypothetical protein	-0.18765	-0.2887	-0.27835	-0.38275	-0.1292	-0.03785	-0.1323	-0.19175	-0.0508	-0.00325	0.92174	0.6712	0.611851	0.245534	0.865622	1	1	0.999999	0.99999	0.999996
ssl2733		Hypothetical;;hypothetical protein	-0.26595	-0.1729	-0.2049	-0.10055	-0.2446	0.10355	-0.1072	0.01665	-0.0779	0.128	0.505514	0.746661	0.524027	0.921501	0.167643	1	1	0.999999	0.99999	0.994227
ssl2749		Hypothetical;;hypothetical protein	-0.7325	-0.88845	-0.7193	-0.57815	-0.31415	-0.06085	-0.28205	0.17015	-0.03845	0.1219	0.000164254	2.02075e-05	0.000114466	0.000349618	0.0102038	1	0.925185	0.999999	0.99999	0.951206
ssl2781		Hypothetical;;hypothetical protein	-0.19165	-0.43695	-0.44225	-0.54665	-0.17305	0.2348	-0.1824	0.1036	0.08	-0.2719	0.8679	0.178676	0.0932172	0.0098534	0.560013	1	1	0.999999	0.99999	0.781286
ssl2807		Hypothetical;;hypothetical protein	0.15425	0.05115	-0.0369	-0.0457	0.07635	0.1086	-0.0391	-0.2322	0.0035	-0.15035	0.854017	0.850718	0.962364	0.990119	0.897668	1	1	0.999999	0.99999	0.906657
ssl2823		Hypothetical;;hypothetical protein	-0.19405	-0.1716	-0.22875	-0.1451	-0.12775	0.00655	-0.30755	-0.02345	0.06155	-0.21985	0.790504	0.784479	0.520127	0.81174	0.714411	1	0.908385	0.999999	0.999996	0.728148
ssl2874		Hypothetical;;hypothetical protein	-0.6841	-1.07285	-1.44765	-1.5352	-0.93855	0.10515	-0.79855	0.24605	-0.2252	-0.20625	0.177292	0.0130476	0.00015479	7.38183e-06	0.000191576	1	0.691964	0.999999	0.99999	0.995115
ssl2920		Hypothetical;;hypothetical protein	0.2249	-0.0134	0.3654	0.0612	0.3185	0.1559	0.053	-0.0254	-0.0657	-0.1561	0.821918	0.989045	0.513956	0.96581	0.36051	0.999925	0.999706	0.999373	0.997772	0.97553
ssl2921		Hypothetical;;hypothetical protein	-0.25235	-0.2336	0.4189	-0.1163	0.0235	0.2126	0.34275	0.1425	0.047	-0.08565	0.747049	0.829489	0.348695	0.975728	0.968238	1	0.937329	0.999999	0.99999	0.999822
ssl2971		Hypothetical;;hypothetical protein	-0.16005	-0.2197	-0.41935	-0.10915	-0.0777	-0.05215	0.0475	-0.18065	-0.1622	-0.2084	0.47185	0.421024	0.185705	0.525021	0.980112	1	1	0.999999	0.99999	0.996463
ssl2999		Hypothetical;;hypothetical protein	0.46785	0.7001	0.44045	0.2	0.11645	0.11015	0.0174	-0.2076	0.0752	-0.31545	0.196889	0.0231853	0.178086	0.814041	0.882407	1	1	0.999999	0.99999	0.710727
ssl3177		Hypothetical;;hypothetical protein	-0.1473	-0.47195	-0.25375	0.01075	0.12015	0.31095	-0.1915	0.6226	-0.1056	0.04775	0.967943	0.361346	0.714169	0.998873	0.930342	1	1	0.999999	0.99999	0.999683
ssl3291		Hypothetical;;hypothetical protein	-0.41065	-0.5622	-0.53145	-0.6156	-0.33165	0.07705	-0.2525	-0.00955	0.01005	-0.06515	0.309357	0.0953294	0.0709786	0.00733822	0.0799979	1	0.999568	0.999999	0.99999	0.999614
ssl3297		Hypothetical;;hypothetical protein	0.13265	0.272	0.62175	-0.16245	0.0756	0.27725	0.1107	0.22675	-0.0277	0.1761	0.980033	0.793498	0.0899834	0.932304	0.951837	1	1	0.999999	0.99999	0.994448
ssl3342		Hypothetical;;hypothetical protein	-0.2142	-0.0524	-0.0283	-0.2481	-0.09595	0.053	-0.06055	-0.00925	0.0416	-0.01835	0.824002	0.989096	0.992872	0.581332	0.917259	1	1	0.999999	0.99999	0.999959
ssl3379		Hypothetical;;hypothetical protein	-0.1011	-0.76925	-0.613	-0.75435	0.12005	0.0116	-0.1912	0.15075	-0.10675	0.3588	0.979928	0.00731963	0.0216071	0.000784544	0.8443	1	1	0.999999	0.99999	0.621869
ssl3382		Hypothetical;;hypothetical protein	0.44295	0.542	0.71695	0.4912	0.64025	0.14835	-0.0861	0.00995	0.1745	0.18295	0.471926	0.270483	0.0399988	0.188009	0.00290327	1	1	0.999999	0.99999	0.994669
ssl3389		Hypothetical;;hypothetical protein	0.3512	0.4508	0.31	0.1633	0.06995	0.1092	0.17525	-0.0937	-0.07885	-0.3342	0.406526	0.176237	0.398205	0.77874	0.963669	1	1	0.999999	0.99999	0.624282
ssl3446		Hypothetical;;hypothetical protein	1.00675	0.50555	0.9947	0.6863	1.06305	0.2398	0.2901	0.32925	0.05495	0.1094	0.0226645	0.540329	0.0176006	0.102687	8.45837e-05	1	1	0.999999	0.99999	0.999588
ssl3451		Hypothetical;;hypothetical protein	-0.04325	0.0854	0.02755	-0.1376	-0.1248	0.18735	0.0416	0.02505	-0.03525	-0.3362	0.954729	0.978744	0.959289	0.50663	0.395213	1	1	0.999999	0.99999	0.783169
ssl3549		Hypothetical;;hypothetical protein	0.607	1.03025	1.22205	0.5845	0.41515	-0.0974	0.2305	-0.29905	0.0606	-0.05045	0.00155917	1.78684e-06	1.30468e-08	0.000258517	0.000589353	1	0.99347	0.999999	0.99999	0.999996
ssl3573		Hypothetical;;hypothetical protein	0.151	0.6693	0.54515	0.2322	-0.1125	0.40665	0.24925	0.23665	0.09135	-0.1404	0.926674	0.0203538	0.048513	0.68963	0.901284	1	1	0.999999	0.99999	0.943731
ssl3692		Hypothetical;;hypothetical protein	-0.32775	0.36965	0.6393	-0.3739	-0.33005	0.3617	0.3051	0.22385	-0.09665	0.01815	0.885101	0.771833	0.230716	0.691326	0.480314	1	1	0.999999	0.99999	0.999998
ssl3712		Hypothetical;;hypothetical protein	0.06005	0.06675	0.18415	0.20665	0.1456	-0.1842	0.0042	-0.051	-0.13925	-0.0623	0.995915	0.967146	0.860617	0.835987	0.846309	1	1	0.999999	0.99999	0.999698
ssl3719		Hypothetical;;hypothetical protein	-0.1561	0.05995	-0.09745	-0.06685	-0.00525	0.0433	-0.1778	0.03125	0.0553	-0.16275	0.758538	0.837199	0.631876	0.470718	0.762899	1	0.962815	0.999999	0.99999	0.933411
ssl3803		Hypothetical;;hypothetical protein	-0.1379	-0.2154	-0.2554	-0.2443	-0.2671	0.0264	-0.1087	-0.2289	0.0854	-0.2916	0.811719	0.576131	0.40557	0.40473	0.135442	0.999925	0.999706	0.999373	0.997772	0.521684
ssl3829		Hypothetical;;hypothetical protein	0.03575	-0.30255	0.00995	-0.29925	0.14175	0.0567	-0.27205	-0.02165	-0.03815	0.16615	0.999567	0.783629	0.990757	0.751641	0.922248	1	1	0.999999	0.99999	0.997743
ssr0109		Hypothetical;;hypothetical protein	0.72585	1.1016	1.1268	0.5881	0.56575	0.2065	0.1452	0.09885	0.1855	0.0765	0.0148705	0.000319659	6.3957e-05	0.0216435	0.00184801	1	1	0.999999	0.99999	0.998746
ssr0332		Hypothetical;;hypothetical protein	0.0583	-0.01495	-0.07805	0.26465	0.0698	0.0754	-0.07255	0.01895	0.124	0.27705	0.996517	0.996544	0.969244	0.548542	0.975623	1	1	0.999999	0.99999	0.808297
ssr0336		Hypothetical;;hypothetical protein	-0.0448	0.1705	0.3909	0.3949	0.2514	0.0125	0.1459	-0.1388	-0.0483	0.0721	0.961585	0.643385	0.116169	0.0712353	0.123934	0.999925	0.999706	0.999373	0.997772	0.985662
ssr0349		Hypothetical;;hypothetical protein	0.4853	0.05505	0.30095	-0.01225	0.43625	0.22615	0.39565	0.0611	-0.0362	0.2728	0.353594	0.968167	0.678375	0.999952	0.0628531	1	0.995347	0.999999	0.99999	0.920596
ssr0515		Hypothetical;;hypothetical protein	-0.0741	-0.05985	-0.0066	0.10955	-0.2133	0.25075	-0.028	-0.06655	-0.2291	-0.25455	0.996331	0.992016	0.990821	0.981148	0.649971	1	1	0.999999	0.99999	0.954615
ssr0550		Hypothetical;;hypothetical protein	-0.1622	-0.0483	-0.1795	-0.1876	-0.2583	0.1439	-0.0319	0.1697	-0.0192	-0.2257	0.664159	0.899965	0.496578	0.439985	0.0667079	0.999925	0.999706	0.999373	0.997772	0.554539
ssr0657		Hypothetical;;hypothetical protein	0.2984	0.64865	0.3923	0.74265	0.2879	-0.1622	-0.18315	-0.0131	0.07815	-0.0732	0.442795	0.00723554	0.120056	8.74939e-05	0.0650013	1	0.99985	0.999999	0.99999	0.998816
ssr0663		Hypothetical;;hypothetical protein	-0.02215	-0.0476	0.2522	-0.1251	0.0814	-0.03035	-0.2397	-0.0135	-0.18725	0.1046	0.999433	0.986427	0.438591	0.791997	0.669253	1	0.998674	0.999999	0.99999	0.98375
ssr0692		Hypothetical;;hypothetical protein	1.18015	1.71375	2.0233	1.25395	1.3014	-0.3248	-0.3452	-0.60635	-0.1508	-0.347	0.00202303	3.17377e-05	4.60889e-07	0.000101752	7.77776e-07	1	0.997938	0.999999	0.99999	0.907952
ssr0755		Hypothetical;;hypothetical protein	0.4449	0.557	0.8663	-0.17395	0.0758	0.00395	-0.076	-0.39205	-0.06225	0.0517	0.311726	0.142457	0.00228989	0.897526	0.976949	1	1	0.999999	0.99999	0.999993
ssr0756		Hypothetical;;hypothetical protein	0.4565	0.5521	0.8785	-0.227	0.1517	0.1385	0.0622	-0.0078	-0.1588	0.3453	0.601668	0.452713	0.112761	0.822619	0.840265	0.999925	0.999706	0.999373	0.997772	0.868233
ssr0757		Hypothetical;;hypothetical protein	0.4571	0.6052	0.454	-0.2094	-0.159	-0.0493	-0.2399	-0.389	-0.2527	-0.1304	0.139028	0.055664	0.116977	0.562836	0.52663	0.999925	0.999706	0.999373	0.997772	0.94772
ssr0761		Hypothetical;;hypothetical protein	0.0374	0.07535	0.15685	-0.1598	-0.1708	-0.0606	-0.12065	-0.16605	-0.05185	-0.1879	0.998904	0.976929	0.866614	0.889096	0.648356	1	1	0.999999	0.99999	0.969322
ssr0854		Hypothetical;;hypothetical protein	0.03865	0.40505	0.5686	-0.24955	-0.11285	0.11465	-0.05515	0.1821	-0.1152	0.08695	0.999101	0.438267	0.0801632	0.633322	0.909105	1	1	0.999999	0.99999	0.999183
ssr1041		Hypothetical;;hypothetical protein	0.11685	0.01115	0.11375	0.22185	0.05575	-0.1511	-0.1277	0.00235	-0.14625	-0.08345	0.9513	0.787336	0.981229	0.92857	0.994827	1	0.950697	0.999999	0.99999	0.999895
ssr1114		Hypothetical;;hypothetical protein	0.4617	0.57405	0.7949	0.2303	0.1688	-0.16395	-0.15585	-0.4923	-0.0441	-0.33475	0.199994	0.0815141	0.00256634	0.700306	0.700561	1	1	0.999999	0.99999	0.685178
ssr1155		Hypothetical;;hypothetical protein	-0.26775	-0.3132	-0.02705	0.4042	0.0973	0.27185	-0.0733	-0.0512	-0.2453	0.04895	0.782732	0.634271	0.991813	0.197619	0.915175	1	1	0.999999	0.99999	0.98539
ssr1238		Hypothetical;;hypothetical protein	0.4609	0.27795	0.56425	0.08865	0.3147	-0.19355	0.0719	-0.2711	-0.17545	0.50565	0.102401	0.440963	0.0185307	0.974955	0.0505994	1	1	0.999999	0.99999	0.129682
ssr1251		Hypothetical;;hypothetical protein	-0.7621	-0.16015	0.6919	-0.56805	-0.2913	-0.17585	0.81785	0.2304	0.59595	0.17305	0.511584	0.980254	0.45058	0.614817	0.850773	1	0.949465	0.999999	0.99999	0.999961
ssr1256		Hypothetical;;hypothetical protein	0.70315	1.0698	0.92365	0.23155	0.3206	0.46135	0.46185	0.3167	0.2661	-0.2827	0.0345767	0.00122776	0.00207551	0.810825	0.20196	1	0.908894	0.999999	0.99999	0.849878
ssr1258		Hypothetical;;hypothetical protein	0.2659	-0.2658	1.1716	0.6114	1.0243	0.1708	0.1904	0.2384	0.113	0.4516	0.86494	0.795906	0.0641893	0.364764	0.0139643	0.999925	0.999706	0.999373	0.997772	0.809583
ssr1260		Hypothetical;;hypothetical protein	0.049	-0.09545	0.8946	0.3838	0.691	0.3059	-0.10585	0.39595	-0.13065	0.2482	0.999337	0.994571	0.268704	0.896875	0.148624	1	1	0.999999	0.99999	0.999065
ssr1375		Hypothetical;;hypothetical protein	0.6974	1.58015	1.03385	0.00985	0.1976	0.0876	0.18425	-0.0623	0.07645	-0.89945	0.182098	0.000255262	0.00959025	0.996639	0.841486	1	1	0.999999	0.99999	0.118584
ssr1391		Hypothetical;;hypothetical protein	-0.1857	-0.3168	0.10625	-0.2633	-0.10145	0.052	-0.0886	0.2526	0.16485	0.29035	0.911773	0.586705	0.948808	0.554944	0.803644	1	1	0.999999	0.99999	0.850962
ssr1407		Hypothetical;;hypothetical protein	0.0225	0.28655	0.2857	-0.0404	0.12455	0.0557	-0.1816	-0.0211	-0.249	-0.09215	0.998389	0.663348	0.648398	0.998872	0.84897	1	1	0.999999	0.99999	0.999337
ssr1473		Hypothetical;;hypothetical protein	-0.4499	-0.5026	-0.2895	-0.3888	-0.4044	0.10255	0.09435	-0.0015	0.0311	-0.1631	0.0288456	0.015469	0.191939	0.0190418	0.00118489	1	1	0.999999	0.99999	0.878644
ssr1499		Hypothetical;;hypothetical protein	-0.2743	0.70955	1.30085	-0.0943	-0.3083	0.73075	0.5857	0.4692	-0.207	-0.09115	0.983591	0.686371	0.0986603	0.998895	0.894032	1	1	0.999999	0.99999	0.999996
ssr1513		Hypothetical;;hypothetical protein	-0.00305	0.55385	0.7426	0.11005	-0.233	0.23335	0.27925	0.15635	-0.09715	-0.228	0.999997	0.483542	0.112525	0.971884	0.749636	1	1	0.999999	0.99999	0.996073
ssr1528		Hypothetical;;hypothetical protein	-0.24925	-0.33445	-0.6748	-0.5964	-0.32515	0.01555	-0.23515	0.01295	0.0541	-0.1548	0.474304	0.21108	0.000436766	0.000367996	0.0102957	1	0.920866	0.999999	0.99999	0.94977
ssr1552		Hypothetical;;hypothetical protein	0.0431	0.2083	-0.10655	0.12815	-0.1071	-0.0149	-0.03775	-0.0405	0.0564	-0.05295	0.962138	0.793957	0.91737	0.904683	0.890522	1	1	0.999999	0.99999	0.999946
ssr1558		Hypothetical;;hypothetical protein	0.40715	0.4119	0.4663	0.4066	0.5329	0.073	0.10165	0.22325	0.16075	0.15	0.158718	0.174167	0.0542403	0.0647484	0.000292945	1	1	0.999999	0.99999	0.93549
ssr1562		Hypothetical;;hypothetical protein	1.0889	2.0326	1.7564	1.1123	0.89345	-0.2865	-0.07515	-0.71055	-0.2857	-0.5376	0.000544644	6.36894e-08	1.69977e-07	3.39442e-05	1.66213e-05	1	1	0.999999	0.99999	0.340474
ssr1698		Hypothetical;;hypothetical protein	-0.53315	-0.6977	-0.54825	-0.55655	0.1525	0.15505	-0.36795	0.4112	0.3605	0.64395	0.574994	0.30195	0.411939	0.332052	0.94886	1	1	0.999999	0.99999	0.5323
ssr1765		Hypothetical;;hypothetical protein	0.4716	0.4701	1.05005	0.4534	0.45415	0.1965	0.39085	-0.09705	0.12285	-0.1395	0.246419	0.271593	0.000213307	0.134513	0.0174916	1	0.964626	0.999999	0.99999	0.997296
ssr1766		Hypothetical;;hypothetical protein	0.32945	0.32545	0.94815	0.55535	0.55535	0.26275	0.34115	-0.0183	0.149	0.02445	0.68511	0.656664	0.00152525	0.0601987	0.00482907	1	0.997791	0.999999	0.99999	0.999996
ssr1880		Hypothetical;;hypothetical protein	-0.1791	-0.28785	-0.5568	-0.1126	-0.26715	-0.04545	-0.0748	-0.10405	-0.025	-0.3828	0.889061	0.504172	0.0527559	0.923019	0.224751	1	1	0.999999	0.99999	0.580463
ssr1951		Hypothetical;;hypothetical protein	-0.1301	0.1232	0.3794	-0.07625	-0.07445	0.20715	0.31215	-0.0901	0.0255	-0.48675	0.987343	0.975582	0.58971	0.996721	0.989949	1	1	0.999999	0.999997	0.719176
ssr1966		Hypothetical;;hypothetical protein	0.264	0.62155	0.1106	-0.456	-0.3378	0.19375	-0.2489	0.1292	-0.21815	-0.3435	0.925679	0.310278	0.981349	0.442367	0.416441	1	1	0.999999	0.99999	0.873052
ssr2009		Hypothetical;;hypothetical protein	-0.13495	-0.4595	-0.07215	-0.29165	-0.08055	0.01795	-0.0541	0.04805	-0.06195	0.0229	0.870233	0.0762181	0.617107	0.205121	0.875916	1	1	0.999999	0.99999	0.969787
ssr2016		Hypothetical;;hypothetical protein	1.197	1.1297	1.12995	0.1477	0.67545	0.33845	0.185	0.60465	0.235	-0.12695	0.0024937	0.00745218	0.00274196	0.978351	0.00678433	1	1	0.999999	0.99999	0.999408
ssr2047		Hypothetical;;hypothetical protein	0.26355	0.3729	0.3524	0.23515	0.35875	-0.0274	-0.0793	-0.1111	0.00625	-0.21165	0.627321	0.297918	0.214209	0.576637	0.0216189	1	1	0.999999	0.99999	0.914655
ssr2062		Hypothetical;;hypothetical protein	0.43295	0.972	1.04575	1.1938	0.319	0.47385	0.61205	-0.02095	0.3152	-0.0441	0.710656	0.0452804	0.0119108	0.000754378	0.52125	1	0.925286	0.999999	0.99999	0.999998
ssr2066		Hypothetical;;hypothetical protein	-0.3809	-0.5515	-0.2379	-0.30955	-0.27355	0.1436	0.171	0.10005	0.3689	0.2901	0.595211	0.267164	0.81122	0.660242	0.433551	1	1	0.999999	0.99999	0.933335
ssr2067		Hypothetical;;hypothetical protein	-0.2377	-0.2843	0.0335	-0.17235	-0.1379	0.17725	0.199	0.05535	0.3211	0.2379	0.704182	0.511902	0.963521	0.802583	0.728253	1	1	0.999999	0.9917	0.827102
ssr2087		Hypothetical;;hypothetical protein	-0.1903	-0.52495	-0.563	-0.5632	-0.53775	0.26945	-0.0041	0.10435	-0.09175	-0.6734	0.895778	0.114252	0.0393732	0.0118674	0.000978521	1	1	0.999999	0.99999	0.0540273
ssr2130		Hypothetical;;hypothetical protein	0.6678	0.72185	0.62965	0.2382	0.28005	0.18145	0.1583	0.3487	0.2118	-0.16705	0.0315476	0.0290815	0.0310916	0.554389	0.18901	1	1	0.999999	0.99999	0.995598
ssr2340		Hypothetical;;hypothetical protein	-0.08785	-0.3785	-0.34035	-0.2335	-0.0292	0.0855	-0.20475	-0.05875	-0.13565	0.52385	0.982862	0.200071	0.201064	0.477186	0.986147	1	1	0.999999	0.99999	0.0905827
ssr2377		Hypothetical;;hypothetical protein	0.641	0.3698	0.4629	0.0882	0.1274	0.0137	0.0656	-0.1289	0.0071	-0.4154	0.086133	0.433509	0.214113	0.924265	0.759464	0.999925	0.999706	0.999373	0.997772	0.465976
ssr2439		Hypothetical;;hypothetical protein	0.1189	0.2762	0.16385	-0.16475	-0.4045	0.0525	-0.1909	0.05525	-0.1961	-0.3045	0.978927	0.754541	0.910719	0.805114	0.0754069	1	1	0.999999	0.99999	0.890038
ssr2551		Hypothetical;;hypothetical protein	-0.376	-0.3121	-0.36865	-0.2446	0.0422	0.0304	-0.22345	0.0661	-0.0438	0.10245	0.499638	0.561974	0.376475	0.668133	0.985637	1	1	0.999999	0.99999	0.999624
ssr2554		Hypothetical;;hypothetical protein	-0.15925	-0.18665	-0.41005	-0.51445	-0.239	0.15975	0.22065	0.0566	0.06305	-0.15105	0.87103	0.74461	0.0637604	0.00359393	0.121972	1	0.997559	0.999999	0.99999	0.976077
ssr2611		Hypothetical;;hypothetical protein	-0.52925	-0.8671	-0.53745	-0.3816	-0.13735	-0.017	-0.12445	0.06355	-0.0065	0.20695	0.0013836	2.34937e-06	0.000691519	0.0073618	0.377705	1	1	0.999999	0.999996	0.671862
ssr2615		Hypothetical;;hypothetical protein	-0.3038	-0.4015	-0.3644	-0.72405	-0.42735	0.11505	-0.09005	-0.28595	-0.0608	-0.1719	0.428517	0.194168	0.189978	0.000217506	0.00377813	1	1	0.999999	0.99999	0.97218
ssr2708		Hypothetical;;hypothetical protein	0.5974	0.69485	0.701	0.5866	0.39875	-0.066	0.1223	-0.07625	0.14455	-0.004	0.0319606	0.015399	0.00567253	0.00932423	0.018942	1	1	0.999999	0.99999	0.98842
ssr2710		Hypothetical;;hypothetical protein	0.80745	0.7996	0.90455	0.6069	0.4884	0.0702	0.3376	-0.11125	0.0364	0.1063	0.00635756	0.0104694	0.00094718	0.0191556	0.00662458	1	0.910379	0.999999	0.99999	0.715408
ssr2711		Hypothetical;;hypothetical protein	0.48055	0.427	0.3388	0.3618	0.11325	-0.3698	0.1421	-0.3896	-0.2677	-0.25165	0.855531	0.826616	0.86248	0.872091	0.989682	1	1	0.999999	0.99999	0.998276
ssr2723		Hypothetical;;hypothetical protein	0.4356	0.62105	0.44605	0.3059	0.30055	0.10425	0.12175	-0.0607	0.1249	0.06845	0.0849985	0.00794004	0.0428843	0.245614	0.0561042	1	1	0.999999	0.99999	0.990399
ssr2754		Hypothetical;;hypothetical protein	0.5286	0.49795	0.92855	0.4348	0.29155	0.08145	-0.04615	-0.2216	0.03725	-0.148	0.134385	0.214097	0.000841619	0.158994	0.225118	1	1	0.999999	0.99999	0.996443
ssr2755		Hypothetical;;hypothetical protein	0.44455	0.3571	0.79935	0.46645	0.4665	0.00405	0.00935	-0.2156	0.03015	-0.1248	0.263348	0.494923	0.00319093	0.0935465	0.00969557	1	1	0.999999	0.99999	0.99699
ssr2781		Hypothetical;;hypothetical protein	-0.3036	-0.43085	-0.281	-0.1679	-0.095	-0.1557	-0.2058	-0.07685	-0.2073	-0.0452	0.243256	0.176733	0.418541	0.121238	0.792854	1	1	0.999999	0.99999	0.999992
ssr2802		Hypothetical;;hypothetical protein	0.27325	0.1853	0.01575	0.2498	0.0865	-0.16295	0.0604	-0.3449	-0.2121	-0.286	0.956823	0.959268	0.998431	0.942581	0.992666	1	1	0.999999	0.99999	0.991235
ssr2803		Hypothetical;;hypothetical protein	0.04575	-0.06985	0.12525	0.0707	0.20845	0.11905	-0.0337	-0.1346	-0.1171	0.0814	0.997438	0.943526	0.877225	0.982578	0.294548	1	1	0.999999	0.99999	0.97949
ssr2806		Hypothetical;;hypothetical protein	-0.27695	-0.01905	-0.02945	0.0411	-0.0745	0.0016	-0.1059	-0.039	-0.14315	-0.0222	0.619431	0.972	0.997009	0.996701	0.948857	1	1	0.999999	0.99999	0.999588
ssr2843		Hypothetical;;hypothetical protein	0.4625	0.8347	0.821	-0.1317	0.35475	0.13075	0.302	0.07355	0.1693	-0.18805	0.0989942	0.00233753	0.000684117	0.941359	0.0331492	1	0.996867	0.999999	0.99999	0.881383
ssr2962		Hypothetical;;hypothetical protein	0.2594	0.2618	-0.02045	0.2311	-0.0329	-0.08165	0.1413	-0.3123	-0.09905	-0.2944	0.929815	0.880637	0.999681	0.904121	0.996807	1	1	0.999999	0.99999	0.970653
ssr2998		Hypothetical;;hypothetical protein	0.0528	-0.41	-0.401	-0.46995	0.02195	0.28195	-0.0536	0.17675	0.217	-0.16795	0.998764	0.561499	0.514209	0.306202	0.998216	1	1	0.999999	0.99999	0.998212
ssr3000		Hypothetical;;hypothetical protein	0.17265	0.1106	0.3025	0.16155	0.4798	-0.08535	-0.0979	0.0078	-0.0275	0.26145	0.772022	0.912561	0.378782	0.523262	0.002388	1	1	0.999999	0.999995	0.818037
ssr3122		Hypothetical;;hypothetical protein	-0.26065	-0.27	-0.17755	-0.4318	-0.1404	0.0659	-0.2399	0.1529	0.18445	0.1395	0.901816	0.831959	0.916122	0.395852	0.924493	1	1	0.999999	0.99999	0.999381
ssr3154		Hypothetical;;hypothetical protein	0.2572	0.34845	0.46115	-0.1027	0.0818	0.189	0.0435	0.13225	0.0686	0.13435	0.808607	0.524129	0.163762	0.961585	0.959543	1	1	0.999999	0.99999	0.996851
ssr3188		Hypothetical;;hypothetical protein	0.3909	0.59425	0.4139	0.17975	0.2422	0.0485	0.0227	0.29075	0.1633	-0.19005	0.255669	0.0421219	0.180416	0.571078	0.218119	1	1	0.999999	0.99999	0.956457
ssr3189		Hypothetical;;hypothetical protein	0.32565	0.39755	0.37915	0.085	0.1993	0.07955	-0.03295	0.0354	0.12455	0.3951	0.56132	0.356547	0.299148	0.967263	0.612812	1	1	0.999999	0.99999	0.617475
ssr3304		Hypothetical;;hypothetical protein	-0.41235	-0.4035	-0.4602	-0.38415	-0.17505	-0.0259	-0.1533	-0.16255	-0.0582	-0.1122	0.0718111	0.100849	0.0270317	0.0271283	0.268535	1	0.998733	0.999999	0.99999	0.913195
ssr3341		Hypothetical;;hypothetical protein	0.1296	0.24105	0.2975	-0.12635	0.0019	0.12335	0.23725	-0.24775	0.04035	0.24635	0.959462	0.695097	0.435825	0.926551	0.999987	1	0.999986	0.999999	0.99999	0.864042
ssr3409		Hypothetical;;hypothetical protein	0.1701	0.19905	0.12435	0.18255	0.0509	-0.14245	0.03595	-0.1505	0.00125	-0.1272	0.973688	0.932521	0.975268	0.954111	0.996691	1	1	0.999999	0.99999	0.999588
ssr3410		Hypothetical;;hypothetical protein	0.289	0.39875	0.1995	0.3631	0.1806	0.16425	0.1333	0.1015	0.17585	-0.0066	0.127001	0.122353	0.0268937	0.071874	0.373256	1	0.986673	0.999999	0.99999	0.999996
ssr3550		Hypothetical;;hypothetical protein	0.3749	0.63835	0.5883	0.1131	0.1271	0.22435	0.16525	0.05535	0.13235	-0.07135	0.155878	0.00483567	0.00477881	0.556105	0.547069	1	1	0.999999	0.99999	0.943079
ssr3571		Hypothetical;;hypothetical protein	0.3799	0.1911	0.7307	0.1031	0.2496	0.0214	-0.068	-0.4552	-0.0625	0.1788	0.515271	0.767791	0.0700648	0.922196	0.453405	0.999925	0.999706	0.999373	0.997772	0.949273
ssr3572		Hypothetical;;hypothetical protein	0.1856	-0.0362	0.779	-0.0577	0.2096	-0.0658	0.0881	-0.5316	-0.2683	0.3982	0.815264	0.962082	0.0311282	0.959832	0.502009	0.999925	0.999706	0.999373	0.997772	0.517487
ssr3588		Hypothetical;;hypothetical protein	0.0637	0.3474	0.3976	0.2581	0.0275	0.0596	0.03275	0.0677	-0.12395	-0.0629	0.997767	0.5876	0.414396	0.723332	0.998376	1	1	0.999999	0.99999	0.999946
ssr3589		Hypothetical;;hypothetical protein	-0.4068	0.0589	0.1589	-0.22755	-0.3585	0.4006	0.17235	0.4552	-0.03595	-0.00965	0.706031	0.927424	0.673894	0.927278	0.346861	1	1	0.999999	0.99999	0.999998
sll0047	ycf12	Hypothetical;;hypothetical protein YCF12	-0.0448667	0.0702333	0.1825	0.06	-0.0434667	0.0792667	-0.0227	0.0641333	0.0441333	-0.0964333	0.998725	0.830931	0.264472	0.997521	0.997645	1	1	1	1	0.988192
ssr2142	ycf19	Hypothetical;;hypothetical protein YCF19	0.508467	0.5562	0.241267	0.0512	-0.1083	-0.118167	0.160067	-0.242067	0.0136	-0.325	0.0801272	0.0518284	0.607188	0.578698	0.545231	1	1	1	1	0.735832
sll1509	ycf20	Hypothetical;;hypothetical protein YCF20	0.0697667	-0.0171	0.0409667	-0.192867	-0.0831333	0.0379	-0.00863333	-0.0227667	0.0129667	-0.150333	0.986409	0.949779	0.946648	0.40414	0.245879	1	1	1	1	0.870342
sll1797	ycf21	Hypothetical;;hypothetical protein YCF21	0.411	0.1953	-0.00283333	-0.159767	0.0373333	0.0599333	-0.00986667	0.2603	0.1305	-0.167633	0.447793	0.917505	0.99996	0.806823	0.97989	1	1	1	1	0.998622
sll0751	ycf22	Hypothetical;;hypothetical protein YCF22	-0.238367	-0.5101	-0.5826	-0.3976	-0.4441	0.0387333	-0.09	0.1098	-0.064	-0.0452667	0.600051	0.00630204	0.000311916	0.00861872	3.2145e-05	1	1	1	1	0.999012
sll1002	ycf22	Hypothetical;;hypothetical protein YCF22	0.103933	0.0897	0.118633	0.111467	0.0199	-0.0476333	0.0655667	0.0247	-0.0057	0.0650333	0.962678	0.994057	0.947496	0.963735	0.897344	1	1	1	1	0.982098
slr2032	ycf23	Hypothetical;;hypothetical protein YCF23	-0.145167	-0.0627	-0.490967	-0.259	-0.148467	-0.105933	0.0336333	0.1295	0.2439	0.0641667	0.982518	0.996894	0.0494422	0.584886	0.74399	1	1	1	1	1
ssl1417	ycf33	Hypothetical;;hypothetical protein YCF33	-0.1744	-0.4786	-0.5658	-0.688967	-0.368033	0.1164	0.0117667	0.0212667	-0.0370667	-0.278533	0.893899	0.0432015	0.0020164	1.25137e-05	0.00276902	1	1	1	1	0.743233
ssr1425	ycf34	Hypothetical;;hypothetical protein YCF34	0.9359	1.27223	0.860067	0.503033	0.435233	0.135733	0.145833	0.101667	0.306933	-0.196533	4.54779e-05	2.32373e-07	8.9721e-05	0.0221592	0.00373388	1	1	1	1	0.972735
sll0661	ycf35	Hypothetical;;hypothetical protein YCF35	1.07927	1.90277	1.73227	1.66237	1.0389	0.0997	0.370267	-0.0138667	0.211967	-0.797533	2.70943e-05	1.78427e-10	1.83211e-10	5.06543e-12	2.59062e-09	1	0.99845	1	1	0.0286712
sll0584	ycf36	Hypothetical;;hypothetical protein YCF36	0.9031	1.20997	1.0139	0.945233	0.6544	-0.1055	0.230233	-0.0926667	0.105333	-0.210867	1.02046e-05	4.06102e-08	2.04297e-07	4.89664e-08	4.13731e-07	1	0.973452	1	1	0.973123
sll0760	ycf38	Hypothetical;;hypothetical protein YCF38	0.733633	1.18087	0.8451	0.8746	0.457467	0.009	-0.0734333	0.0277	0.016	-0.0978	7.39003e-05	7.58931e-09	2.41279e-06	2.92136e-08	8.66885e-05	1	1	1	1	0.997619
sll1218	ycf39	Hypothetical;;hypothetical protein YCF39	-0.1851	-0.2218	-0.363533	-0.328233	-0.4579	0.1757	0.0422333	0.0336667	-0.0301	-0.479067	0.900326	0.740208	0.156797	0.17066	0.000261983	1	1	1	1	0.130494
slr1218	ycf39	Hypothetical;;hypothetical protein YCF39	-0.0891667	-0.4203	-0.432	-0.973433	-0.348467	0.0595	-0.0206	0.0077	-0.2194	-0.436	0.997527	0.191557	0.0864531	1.10113e-07	0.0160631	1	1	1	1	0.310512
ssr0102	ycf40	Hypothetical;;hypothetical protein YCF40	-0.1842	-0.3548	-0.1505	-0.0227	0.2091	0.0084	-0.2326	-0.0025	-0.0437	0.3429	0.777844	0.399244	0.75332	0.988451	0.422649	0.999925	0.999706	0.999373	0.997772	0.54655
slr1034	ycf41	Hypothetical;;hypothetical protein YCF41	0.121967	0.466433	-0.122267	-0.248567	-0.475167	0.175967	0.362967	-0.1705	0.1854	-0.872333	0.996183	0.406393	0.989298	0.78975	0.0127968	1	0.999845	1	1	0.0278958
slr0692	ycf45	Hypothetical;;hypothetical protein YCF45	0.381733	0.7757	0.637367	0.807767	0.462667	-0.367967	-0.2257	0.237133	0.249033	0.2488	0.136615	0.000987503	0.00418765	1.68981e-05	0.00168976	1	0.999998	1	0.97303	0.943976
slr0480	ycf46	Hypothetical;;hypothetical protein YCF46	-0.0811667	-0.350067	-0.3431	-0.0489667	-0.0299333	-0.0307667	-0.0730667	0.131267	0.0691	0.187767	0.94557	0.333029	0.313825	0.992239	0.996815	1	1	1	1	0.992236
sll0608	ycf49	Hypothetical;;hypothetical protein YCF49	-0.0488333	0.1112	0.0313333	-0.2122	-0.215567	0.132	-0.0871	0.0745	-0.0184333	-0.140233	0.998173	0.830672	0.659018	0.517317	0.144707	1	1	1	1	0.997403
slr2073	ycf50	Hypothetical;;hypothetical protein YCF50	0.142633	0.0682	-0.475567	-0.212467	-0.399633	0.0518	0.291233	-0.144467	-0.0855	-0.674067	0.932854	0.98539	0.0115977	0.446702	0.00052659	1	0.974515	1	1	0.00501173
sll1702	ycf51	Hypothetical;;hypothetical protein YCF51	-0.4012	-0.419633	-0.421333	-0.3306	-0.3238	0.1381	-0.0406333	0.290867	0.158833	-0.0974	0.187521	0.140289	0.0827522	0.190203	0.0208095	1	1	1	1	0.994303
sll0286	ycf52	Hypothetical;;hypothetical protein YCF52	0.209967	0.2035	0.5278	0.0844333	0.373633	0.00286667	0.0249667	0.0860667	-0.0490667	0.382	0.942247	0.933321	0.0956182	0.917127	0.0800371	1	1	1	1	0.59382
sll0558	ycf53	Hypothetical;;hypothetical protein YCF53	-0.292267	-0.302767	0.0766667	0.0425	0.3808	0.0339	-0.2364	0.1826	0.0453667	0.557667	0.833476	0.714901	0.937844	0.999735	0.0464618	1	0.99999	1	1	0.200617
slr1780	ycf54	Hypothetical;;hypothetical protein YCF54	-0.8774	-1.22737	-0.647267	-0.729767	-0.3106	0.108133	-0.222967	0.17	0.0949333	-0.2774	0.000473875	3.50125e-06	0.0151263	0.000567087	0.116362	1	1	1	1	0.852767
slr0050	ycf56	Hypothetical;;hypothetical protein YCF56	0.0527333	-0.0774333	0.282067	-0.0338667	0.2918	0.0143333	-0.0373667	0.0798667	0.00246667	0.507967	0.987969	0.683545	0.120091	0.991857	0.0697835	1	1	1	1	0.12806
slr1417	ycf57	Hypothetical;;hypothetical protein YCF57	0.271733	0.8733	0.705333	0.257033	0.2327	0.165533	0.1194	0.0784333	0.2699	-0.0167333	0.842372	0.00273076	0.00697276	0.725705	0.542009	1	1	1	1	1
slr2049	ycf58	Hypothetical;;hypothetical protein YCF58	-0.183667	-0.389967	-0.299367	-0.1155	0.134733	-0.0498333	-0.0136333	-0.0295	-0.00553333	-0.1768	0.877079	0.0964735	0.169348	0.950655	0.69197	1	1	1	1	0.97044
sll1214	ycf59	Hypothetical;;hypothetical protein YCF59	-0.277967	-0.0442333	0.615033	0.656833	0.4266	0.0194	-0.0453333	-0.0313	0.121767	-0.2301	0.589866	0.953209	0.0100632	0.00182033	0.00661174	1	1	1	1	0.988183
sll1737	ycf60	Hypothetical;;hypothetical protein YCF60	-0.334833	-0.378	-0.0231333	-0.2914	-0.0742333	0.0925	-0.246233	0.1534	0.1561	-0.0806	0.87435	0.703916	0.999963	0.825018	0.996588	1	1	1	1	0.999998
slr1278	ycf62	Hypothetical;;hypothetical protein YCF62	-0.184	-0.288467	-0.169333	-0.1429	-0.0947	-0.1607	-0.109933	-0.178267	-0.0478667	-0.183933	0.497732	0.26424	0.441647	0.487378	0.610237	1	0.994535	1	1	0.958475
slr1045	ycf63	Hypothetical;;hypothetical protein YCF63	-0.110033	-0.0931333	-0.00176667	-0.126267	0.0327667	0.0369	0.049	-0.148567	-0.0627	0.0481	0.987309	0.979229	0.892248	0.868597	0.997091	1	1	1	1	0.989098
slr0923	ycf65	Hypothetical;;hypothetical protein YCF65	-0.229267	-0.617067	-0.00456667	-0.3775	0.1408	0.0712	-0.152333	0.335233	-0.0591667	0.353	0.94974	0.112033	0.987379	0.417379	0.94837	1	1	1	1	0.874134
slr0503	ycf66	Hypothetical;;hypothetical protein YCF66	0.274933	0.6179	0.4203	0.273333	0.0306667	-0.279133	-0.137833	0.0683333	0.00526667	-0.0560667	0.350387	0.0119208	0.0456163	0.312486	0.862974	1	1	1	1	0.999967
slr1972	ycf81	Hypothetical;;hypothetical protein YCF81	0.547533	1.06643	1.10733	0.999833	0.4656	-0.0345333	0.149433	-0.0332667	0.00373333	0.0755333	0.00969216	3.84508e-07	2.08331e-08	5.9187e-09	0.000195721	1	1	1	1	0.999422
slr0204	ycf83	Hypothetical;;hypothetical protein YCF83	0.1406	0.227867	0.114567	0.0870333	-0.0261	-0.0632	-0.00106667	-0.00313333	-0.0152667	0.0534333	0.988065	0.926901	0.9535	0.92188	0.943456	1	1	1	1	0.99973
slr0882	ycf84	Hypothetical;;hypothetical protein YCF84	-0.275067	-0.2779	-0.1076	-0.1255	-0.2291	0.209567	-0.0236333	0.226867	0.0207667	-0.0991333	0.561253	0.359001	0.898536	0.806223	0.142242	1	1	1	1	0.984255
sll0314		Hypothetical;;periplasmic protein, function unknown	-0.10465	0.2009	0.13325	0.1809	-0.02385	0.1339	0.13635	0.53945	0.22335	-0.0925	0.696855	0.824365	0.808239	0.805179	0.584636	1	1	0.999999	0.99999	0.989702
sll0319		Hypothetical;;periplasmic protein, function unknown	-0.61485	-0.9938	-1.1674	-0.80165	-0.62805	-0.14205	-0.18725	0.2487	0.02985	0.01095	0.0334641	0.000530306	1.39892e-05	0.000362795	0.000241398	1	1	0.999999	0.99999	0.999999
sll0638		Hypothetical;;periplasmic protein, function unknown	-0.06595	-0.1483	-0.00515	0.0774	0.1032	-0.1178	-0.1493	-0.1274	0.02645	0.1688	0.997023	0.913694	0.999862	0.98135	0.911424	1	1	0.999999	0.99999	0.964128
sll0837		Hypothetical;;periplasmic protein, function unknown	0.14705	0.29555	0.2235	0.12685	0.10045	-0.0505	-0.04845	0.0833	0.1626	0.22855	0.650051	0.161265	0.248043	0.687769	0.762426	1	1	0.999999	0.99999	0.810224
sll1307		Hypothetical;;periplasmic protein, function unknown	-1.02225	-0.9014	-1.01465	-0.72155	-0.7405	-0.077	0.16275	-0.21435	-0.1246	-0.2017	2.24484e-05	0.000150276	7.31527e-06	4.84604e-05	1.63846e-06	1	1	0.999999	0.99999	0.815788
sll1378		Hypothetical;;periplasmic protein, function unknown	-0.171	-0.3472	0.1635	0.00045	0.25265	0.095	-0.29885	0.296	0.20015	0.13515	0.962938	0.703139	0.925054	0.997053	0.636906	1	1	0.999999	0.99999	0.999658
sll1380		Hypothetical;;periplasmic protein, function unknown	0.1549	0.15455	0.06445	-0.15435	-0.1233	0.17235	-0.0891	0.2202	-0.0089	-0.0743	0.839815	0.580049	0.950119	0.870514	0.820666	1	1	0.999999	0.99999	0.987271
sll1835		Hypothetical;;periplasmic protein, function unknown	-0.74755	-0.4656	-0.9389	-0.23955	-0.5869	0.1927	0.03	0.03335	0.2346	-1.0626	0.0246158	0.298314	0.00198052	0.790102	0.00325395	1	1	0.999999	0.99999	0.00907925
slr0924		Hypothetical;;periplasmic protein, function unknown	-0.0415	0.0299	-0.0896	-0.1215	0.05355	-0.01785	0.13485	0.33525	-0.06845	0.13695	0.985771	0.961783	0.943606	0.866494	0.9783	1	1	0.999999	0.99999	0.90755
slr1160		Hypothetical;;periplasmic protein, function unknown	-0.7819	-1.27895	-1.00005	-1.04825	-0.37015	0.2348	-0.11605	0.4298	-0.01785	-0.5228	0.0163964	0.000118144	0.00078805	6.84093e-05	0.100852	1	1	0.999999	0.99999	0.357462
slr1196		Hypothetical;;periplasmic protein, function unknown	-0.27335	-0.6852	-0.26325	-0.4607	-0.0586	0.07625	-0.1279	0.4321	0.0384	0.16305	0.681152	0.027528	0.291298	0.0867606	0.984431	1	1	0.999999	0.99999	0.981373
slr1270		Hypothetical;;periplasmic protein, function unknown	-0.44315	-0.6597	-0.9723	-0.69775	-0.49925	0.08265	-0.06145	0.2129	0.01825	0.03795	0.0671988	0.00450231	7.40172e-06	0.000116937	0.000268796	1	1	0.999999	0.99999	0.995826
slr1406		Hypothetical;;periplasmic protein, function unknown	-0.23825	-0.24985	-0.3402	-0.7458	-0.53685	0.04725	0.23065	-0.2178	-0.10635	-0.58245	0.856443	0.760361	0.452908	0.00273402	0.00371472	1	1	0.999999	0.99999	0.197346
slr1513		Hypothetical;;periplasmic protein, function unknown	-0.35325	-0.6512	-0.61545	-0.47075	-0.2988	0.17205	-0.16235	-0.0673	-0.07735	-0.37445	0.289721	0.0101925	0.00708021	0.0230981	0.0686255	1	1	0.999999	0.99999	0.411836
slr1940		Hypothetical;;periplasmic protein, function unknown	0.0019	-0.18255	-0.65145	-0.2429	-0.36345	0.0806	0.0305	0.12565	0.0328	-0.10425	0.999766	0.858589	0.00313187	0.0428592	0.00773511	1	1	0.999999	0.99999	0.990754
slr1944		Hypothetical;;periplasmic protein, function unknown	0.19085	0.1576	0.21185	0.28145	0.18135	0.0868	0.11565	0.0289	0.1117	-0.1918	0.817334	0.815407	0.621236	0.293964	0.403796	1	1	0.999999	0.99999	0.903501
slr2005		Hypothetical;;periplasmic protein, function unknown	-0.5017	-0.6267	-0.65405	-0.60865	-0.41215	0.1592	-0.0806	0.15465	0.08835	-0.2007	0.00588583	0.000981524	0.00016291	6.15708e-05	0.000286958	1	1	0.999999	0.99999	0.773773
slr2144		Hypothetical;;periplasmic protein, function unknown	-0.18935	-0.13055	0.14065	0.108	0.1478	-0.0348	-0.1354	0.2198	0.12465	0.352	0.833117	0.879416	0.921857	0.969975	0.863828	1	1	0.999999	0.99999	0.776854
sll1667		Hypothetical;;periplasmic protein, similar to mitochondrial outer membrane 72K protein	0.31755	0.1713	0.3863	0.4185	0.21325	0.1033	0.09335	0.32705	0.26755	0.07575	0.406753	0.788886	0.172163	0.0749736	0.363766	1	1	0.999999	0.99999	0.999319
sll1483		Hypothetical;;periplasmic protein, similar to transforming growth factor induced protein	1.16285	0.43185	0.0257	0.5816	0.62525	-0.5867	-0.932	0.76515	-0.1457	-0.05595	0.226276	0.887669	0.991696	0.743742	0.358242	1	0.974159	0.999999	0.99999	0.999999
sll1281	psbZ, ycf9	Hypothetical;;photosystem II PsbZ protein	-0.399333	-0.3177	-0.272767	-0.0514333	0.208233	0.1264	0.0305333	-0.0269	0.0664333	-0.0249667	0.156968	0.464082	0.473045	0.990934	0.319701	1	1	1	1	1
sll0821	cph2	Hypothetical;;phytochrome-like protein	0.54915	0.50615	0.46365	0.41235	0.2533	-0.3639	0.06975	-0.37405	-0.24415	-0.1388	0.742547	0.737059	0.713857	0.816251	0.876227	1	1	0.999999	0.99999	0.999953
sll0617	vipp1	Hypothetical;;plasma membrane protein essential for thylakoid formation	0.01045	0.101	-0.2294	0.1466	0.05015	-0.0804	-0.2119	-0.03825	0.2773	-0.3133	0.999478	0.965989	0.790389	0.948443	0.992608	1	1	0.999999	0.99999	0.83572
slr0011	rbcX	Hypothetical;;possible Rubisco chaperonin	0.0615667	-0.235933	-0.581767	0.0379667	0.139133	-0.0472667	0.109967	-0.0854	-0.1789	-0.0725333	0.999477	0.842081	0.0204695	0.99989	0.875423	1	1	1	1	0.999997
ssl2982	ycf61	Hypothetical;;probable DNA-directed RNA polymerase omega subunit	-0.0147	-0.0774	-0.057	-0.28515	-0.0428	0.1351	-0.252	0.3167	0.1964	-0.00615	0.999942	0.986604	0.99353	0.710893	0.994816	1	1	0.999999	0.99999	0.999996
sll1734	cupA	Hypothetical;;protein involved in low CO2-inducible, high affinity CO2 uptake	-0.2245	-0.307033	-0.251267	-0.3763	-0.317333	0.0807667	0.0021	-0.0450667	-0.0289	-0.224767	0.539388	0.395026	0.483106	0.00684085	0.00963063	1	1	1	1	0.858691
sll1314		Hypothetical;;putative C4-dicarboxylase binding protein, periplasmic protein	0.2161	-0.03255	-0.2156	-0.07955	-0.3363	0.2009	0.44465	-0.06235	-0.04015	-0.7864	0.949533	0.919762	0.768874	0.988097	0.24016	1	0.920866	0.999999	0.99999	0.117071
slr1608		Hypothetical;;putative glucose dehydrogenase-B, periplasmic protein	0.09075	0.38725	0.24675	0.6022	0.3308	-0.0961	0.01725	0.39865	0.22945	0.17525	0.990625	0.405405	0.603126	0.0126541	0.0939469	1	1	0.999999	0.99999	0.892404
slr1515	ictB	Hypothetical;;putative membrane protein required for bicarbonate uptake	-0.1518	0.00215	-0.1985	0.1485	-0.06605	-0.2372	-0.1276	-0.18595	-0.08225	-0.04965	0.327723	0.950009	0.348141	0.865689	0.869334	1	1	0.999999	0.99999	0.999618
sll1358		Hypothetical;;putative oxalate decarboxylase, periplasmic protein	-0.7788	-0.38415	-0.95125	-1.057	-1.11775	-0.02025	0.3213	-0.4492	-0.0362	-0.41895	0.0308369	0.590185	0.00369352	0.000216671	1.30904e-06	1	0.999702	0.999999	0.99999	0.686006
slr2031	rsbU	Hypothetical;;putative PP2C-type protein phosphatase, gene required to recover from the nitrogen or sulfate starvation induced stationary phase	0.0814	0.21825	0.1942	0.00245	-0.08495	-0.05725	0.0001	-0.1455	-0.0095	-0.0183	0.990958	0.666276	0.551774	0.989359	0.911247	1	1	0.999999	0.99999	0.999998
slr1046		Hypothetical;;putative TatA protein	-0.22465	-0.2325	-0.23115	-0.28275	-0.19185	0.026	-0.10885	-0.03365	0.04235	-0.13465	0.792783	0.383422	0.490089	0.276907	0.543212	1	1	0.999999	0.99999	0.935008
sll1549		Hypothetical;;salt-enhanced periplasmic protein	0.1916	0.1278	-0.33605	0.0888	-0.13665	-0.178	-0.0183	-0.25875	-0.2612	-0.18735	0.925854	0.931752	0.123035	0.886817	0.348004	1	1	0.999999	0.99999	0.999729
sll1507		Hypothetical;;salt-induced periplasmic protein	0.39755	0.4925	0.5151	0.24845	0.24565	0.0076	0.3053	0.18765	0.13555	-0.18855	0.701327	0.480892	0.318978	0.787234	0.657156	1	0.99985	0.999999	0.99999	0.923135
slr1512	sbtA	Hypothetical;;sodium-dependent bicarbonate transporter	0.01185	0.0096	-0.182	-0.3019	-0.20445	0.1561	0.05025	-0.0135	-0.21475	-0.2974	0.989182	0.978361	0.656645	0.183413	0.505891	1	1	0.999999	0.99999	0.698478
sll0173	vgb	Hypothetical;;virginiamycin B hydrolase, periplasmic protein	-0.02755	-0.0417	-0.10435	-0.0374	0.03725	0.0892	0.02465	0.0316	0.1587	-0.1305	0.998131	0.993879	0.926505	0.993576	0.964048	1	1	0.999999	0.99999	0.986004
slr1963		Hypothetical;;water-soluble carotenoid protein	-0.0834667	-0.201967	0.00793333	-0.3416	-0.0840667	0.140933	-0.0626333	0.1442	-0.0676	-0.0418	0.999217	0.930532	0.999811	0.496182	0.992769	1	1	1	1	0.999999
ssl128		NA;;NA	0.53785	0.92215	0.3865	-0.0363	-0.026	0.0978	0.08365	-0.1475	0.05215	-0.34605	0.0868704	0.000919342	0.272787	0.967071	0.998019	1	1	0.999999	0.99999	0.680575
ssr1789	hliD, scpE	Other categories; Adaptations and atypical conditions;CAB/ELIP/HLIP-related protein HliD	0.48005	0.039	0.0989	0.2941	0.377	-0.0876	-0.33135	-0.0432	-0.05635	0.13375	0.0347443	0.978633	0.945693	0.288944	0.00506514	1	0.89395	0.999999	0.99999	0.9769
slr2002	cphA	Other categories; Adaptations and atypical conditions;cyanophycin synthetase	-0.682667	-0.637133	-0.547433	0.0481333	-0.0605667	-0.0223667	-0.0380667	0.0573333	0.0425	0.2868	0.00643996	0.0225565	0.0314445	0.999073	0.717975	1	1	1	1	0.832177
slr2001	cphB	Other categories; Adaptations and atypical conditions;cyanophycinase	-0.188967	-0.1021	-0.171633	-0.088	-0.0431667	0.118033	0.00923333	0.1492	0.0912667	0.2048	0.732247	0.879269	0.713239	0.984606	0.32077	1	1	1	1	0.900526
slr0746	stpA	Other categories; Adaptations and atypical conditions;glucosylglycerolphosphate phosphatase	0.379433	0.401167	0.8453	0.755733	0.773633	0.131467	0.0612333	0.217333	0.1501	0.462133	0.408348	0.530265	0.00130159	0.000605343	3.37117e-06	1	1	1	1	0.546213
ssl2542	hliA, scpC	Other categories; Adaptations and atypical conditions;high light-inducible polypeptide HliA, CAB/ELIP/HLIP superfamily	1.32877	0.4064	0.299	0.449567	1.20387	-0.3184	-0.155167	0.280267	-0.0996333	0.0808	0.00696732	0.88952	0.942907	0.797407	3.21025e-05	1	1	1	1	1
ssr2595	hliB, scpD	Other categories; Adaptations and atypical conditions;high light-inducible polypeptide HliB, CAB/ELIP/HLIP superfamily	3.30527	2.57053	2.1228	1.54737	2.25603	-0.0129333	0.253367	0.410833	0.111967	0.103933	1.90505e-11	1.16443e-08	1.44065e-07	6.02461e-06	3.50687e-13	1	1	1	1	1
sll0947	lrtA	Other categories; Adaptations and atypical conditions;light repressed protein A homolog	0.1504	1.06503	1.30357	0.0377667	0.177033	-0.443	0.576733	-0.721767	-0.145567	-0.1016	0.991164	0.00318988	3.31228e-05	0.986699	0.888338	1	0.954946	1	1	0.999983
slr2047		Other categories; Adaptations and atypical conditions;PhoH like protein	-0.0992333	0.105533	0.2223	0.0871	0.0757333	0.1971	-0.0236333	0.224867	0.125267	-0.0105	0.988615	0.972388	0.597824	0.977325	0.902472	1	1	1	1	0.99994
sll1678		Other categories; Adaptations and atypical conditions;similar to spore maturation protein A	-0.393267	-0.664	-0.567367	-0.659067	-0.467067	-0.0796667	0.0630333	-0.0196333	-0.182067	-0.1641	0.23025	0.0107791	0.0206033	0.000608595	0.00131732	1	1	1	1	0.990091
sll1677		Other categories; Adaptations and atypical conditions;similar to spore maturation protein B	-0.436933	-0.779867	-0.867633	-0.492333	-0.513	-0.106333	0.1555	-0.191133	-0.0991667	-0.259	0.303981	0.0044648	0.000254994	0.0490271	0.00115722	1	1	1	1	0.960537
sll1283		Other categories; Adaptations and atypical conditions;similar to stage II sporulation protein D	-0.563067	-0.680233	-1.068	-0.248967	-0.648933	0.133333	-0.0252333	0.107267	0.0843667	-0.4314	0.34087	0.179092	0.00126505	0.931698	0.00300924	1	1	1	1	0.824894
ssr1169		Other categories; Adaptations and atypical conditions;stress induced hydrophobic peptide homolog	0.128867	0.3267	0.0801	0.198833	-0.0551667	0.102533	0.226867	-0.0531	0.129267	-0.440933	0.964887	0.51337	0.988827	0.752017	0.918085	1	0.999503	1	1	0.283431
slr0580		Other categories; Drug and analog sensitivity;aluminum resistance protein homolog	0.0214667	-0.0829667	0.0152667	-0.0729333	-0.0284	-0.203133	-0.182133	0.153867	-0.0491333	0.190733	0.856668	0.371356	0.904041	0.331831	0.590274	1	0.984212	1	1	0.487459
slr1198		Other categories; Drug and analog sensitivity;antioxidant protein	0.0866	0.1493	0.328967	-0.0438	-0.0243	-0.2103	0.205033	-0.301567	-0.0470667	-0.192733	0.992612	0.850718	0.0740651	0.980842	0.981374	1	0.998649	1	1	0.865538
slr0946	arsC	Other categories; Drug and analog sensitivity;arsenate reductase	0.2417	0.4527	0.3504	0.0517667	-0.0253333	0.0688333	0.154533	0.0612667	0.165233	-0.142067	0.819195	0.30671	0.414086	0.923558	0.997641	1	1	1	1	0.999164
slr0945		Other categories; Drug and analog sensitivity;arsenical resistance protein ArsH homolog	0.434333	0.372433	0.446667	0.2102	0.0359333	-0.0954667	0.0910667	-0.126267	-0.0221	-0.0745	0.135936	0.302369	0.00768454	0.786773	0.999834	1	1	1	1	0.999977
sll0210		Other categories; Drug and analog sensitivity;bacitracin resistance protein	0.0825	0.100733	0.1675	0.0630667	-0.0985333	-0.0922333	0.0882	0.0633667	-0.0572333	0.027	0.842856	0.967808	0.972658	0.904942	0.508855	1	1	1	1	0.999872
ssl2250		Other categories; Drug and analog sensitivity;bacterioferritin-associated ferredoxin	-0.11965	0.4178	-0.2166	-0.7174	-0.6697	0.0703	-0.70425	-0.46	-0.2496	-0.18165	0.985935	0.487361	0.836338	0.0116253	0.00118296	1	0.691964	0.999999	0.99999	0.994054
slr0319		Other categories; Drug and analog sensitivity;beta-lactamase	-0.5141	-0.775833	-0.817567	-0.7043	-0.557033	0.0216	-0.260033	-0.0213333	-0.0703333	-0.330433	0.023661	0.000208695	1.92293e-05	3.06175e-05	1.38567e-05	1	0.999957	1	1	0.518973
sll0708		Other categories; Drug and analog sensitivity;dimethyladenosine transferase	-0.326533	-0.103533	0.227567	-0.132633	-0.375467	0.1443	0.245733	0.165067	0.0105667	-0.0445	0.86839	0.722981	0.766378	0.964153	0.338615	1	1	1	1	0.999954
slr1719		Other categories; Drug and analog sensitivity;DrgA protein homolog	-0.545833	-0.9618	-0.8861	-0.668067	-0.328967	-0.0186333	-0.196933	0.127133	-0.173	0.117567	0.00628565	1.37592e-06	1.03388e-06	2.45046e-05	0.0092433	1	1	1	1	0.992314
sll0698	dspA, dfr, hik33, nblS	Other categories; Drug and analog sensitivity;drug sensory protein A, low temperature sensor, two-component sensor histidine kinase	-0.0065	-0.115833	0.0104667	0.1222	-0.0237667	-0.00293333	-0.132567	-0.0681	-0.0991667	0.221	0.998048	0.445057	0.964967	0.933018	0.99906	1	0.999999	1	1	0.805267
slr0067		Other categories; Drug and analog sensitivity;MRP protein homolog	-0.3321	-0.240533	-0.337633	-0.0193	0.0398	-0.106567	-0.277	0.00466667	0.1326	0.191033	0.647007	0.841612	0.451381	0.999614	0.96482	1	1	1	1	0.996001
sll0002		Other categories; Drug and analog sensitivity;penicillin-binding protein	0.4029	0.6285	0.500333	0.484467	0.267467	0.0141	-0.0337	-0.0187333	0.0051	0.0253667	0.0489965	0.000399598	0.00184128	0.000392426	0.0230309	1	1	1	1	0.999913
sll1434		Other categories; Drug and analog sensitivity;penicillin-binding protein	0.3326	0.6423	0.5793	0.532033	0.338167	0.1187	0.140833	0.0356333	0.0188333	-0.2688	0.335673	0.0133563	0.00945722	0.00824307	0.0411972	1	1	1	1	0.909163
sll1833		Other categories; Drug and analog sensitivity;penicillin-binding protein	0.3638	0.289933	0.415367	0.220867	0.112133	0.0115333	0.122333	0.0678333	0.0470667	0.320533	0.361092	0.588559	0.119799	0.557462	0.884847	1	0.999999	1	1	0.583742
slr1710		Other categories; Drug and analog sensitivity;penicillin-binding protein	-0.0585	-0.225967	-0.1322	-0.0659667	-0.111233	0.0188667	-0.0178667	0.101933	0.0590667	0.415433	0.997054	0.755723	0.795684	0.995742	0.813168	1	1	1	1	0.278494
sll1159		Other categories; Drug and analog sensitivity;probable bacterioferritin comigratory protein	0.206967	0.7385	0.8215	0.463867	-0.0784333	0.2751	0.179067	-0.0407333	-0.1415	-0.7393	0.984317	0.0942276	0.0229831	0.355519	0.982397	1	1	1	1	0.218425
sll0648		Other categories; Drug and analog sensitivity;probable glycosyltransferase	-0.166667	-0.0768333	0.0391667	0.284733	0.217633	0.105633	-0.0299667	0.0313667	0.0821667	0.320367	0.92423	0.984852	0.979561	0.257434	0.176721	1	1	1	1	0.678997
slr1849		Other categories; Drug and analog sensitivity;probable mercuric reductase	0.0402	-0.0752333	0.0996	0.00463333	0.1723	-0.0733333	0.0264	0.0613667	0.0474	0.0889	0.963652	0.779224	0.988223	0.988951	0.726707	1	1	1	1	0.995584
sll1910	zam	Other categories; Drug and analog sensitivity;protein conferring resistance to acetazolamide Zam	-0.0361667	-0.1807	0.0293667	-0.0831	-0.0332333	-0.0230333	0.0330667	-0.0430333	-0.0554667	0.5098	0.99116	0.501959	0.999242	0.670304	0.984939	1	1	1	1	0.140225
sll1154		Other categories; Drug and analog sensitivity;putative antibiotic efflux protein	0.629233	0.840833	0.617333	0.353233	0.219833	0.0340333	-0.0746	0.251	0.0847333	0.235467	0.0147393	0.000365382	0.00881378	0.137305	0.319946	1	1	1	1	0.953639
sll0086		Other categories; Drug and analog sensitivity;putative arsenical pump-driving ATPase	0.550933	0.3007	0.398033	0.425533	0.593933	0.0650333	-0.209033	0.269733	0.1978	0.1261	0.189694	0.764619	0.4525	0.253265	0.000954038	1	1	1	1	0.993058
slr0378		Other categories; Drug and analog sensitivity;similar to 7-beta-(4-carbaxybutanamido)cephalosporanic acid acylase	0.1119	0.2533	0.105433	0.235167	0.0569667	-0.0188333	0.148733	0.0367667	0.1248	0.2842	0.985223	0.742328	0.973153	0.595987	0.981712	1	1	1	1	0.818926
slr1764		Other categories; Drug and analog sensitivity;similar to tellurium resistance protein TerE	-0.1008	-0.405133	-0.397333	-0.123467	-0.138367	-0.2028	-0.0807333	-0.0766333	-0.0487667	-0.0954	0.965179	0.501126	0.387636	0.963883	0.781082	1	1	1	1	0.999965
sll1221	hoxF	Other categories; Hydrogenase;diaphorase subunit of the bidirectional hydrogenase	0.6833	0.637867	0.228233	0.3817	0.114667	-0.0616333	0.118167	-0.0763667	0.0711333	0.1366	0.000823222	0.00207634	0.697815	0.0966596	0.838996	1	1	1	1	0.625653
sll1223	hoxU	Other categories; Hydrogenase;diaphorase subunit of the bidirectional hydrogenase	0.4598	0.355433	0.0451667	0.0615667	-0.156067	0.1178	0.108333	-0.0425333	0.0359667	-0.0391667	0.019595	0.174238	0.996033	0.997911	0.564705	1	1	1	1	0.999997
slr2135	hupE	Other categories; Hydrogenase;hydrogenase accessory protein HupE	-0.236067	-0.395567	-0.312967	-0.5948	-0.1446	-0.0255667	-0.2323	-0.0322333	0.230833	0.466467	0.888766	0.382598	0.543377	0.0165263	0.66954	1	0.999845	1	1	0.359281
sll1224	hoxY	Other categories; Hydrogenase;hydrogenase subunit of the bidirectional hydrogenase	0.1147	0.3355	0.193567	0.0172	-0.379333	0.312667	0.176233	0.0868	-0.0501333	-0.124567	0.540163	0.704212	0.92186	0.999807	0.153901	1	1	1	1	0.999946
sll1226	hoxH	Other categories; Hydrogenase;hydrogenase subunit of the bidirectional hydrogenase	0.2695	0.126533	0.0554	0.0974667	-0.0894333	0.142167	0.115433	0.0419	-0.0179333	-0.0603	0.649631	0.947813	0.992787	0.970431	0.887601	1	1	1	1	0.999965
sll1220	hoxE	Other categories; Hydrogenase;putative diaphorase subunit of the bidirectional hydrogenase	0.975867	1.03663	0.437433	0.449267	0.197667	0.058	0.366233	-0.118833	0.139567	0.309233	1.35326e-06	7.46752e-07	0.0546171	0.015676	0.383916	1	0.934736	1	1	0.45191
sll1078	hypA2	Other categories; Hydrogenase;putative hydrogenase expression/formation protein HypA	-0.9116	-1.00477	-0.7821	-1.12033	-0.604333	0.0276333	-0.0969	-0.106533	0.0236333	0.0879	4.99556e-06	1.93088e-06	3.75054e-05	2.66481e-10	1.48728e-06	1	1	1	1	0.999931
slr1675	hypA1	Other categories; Hydrogenase;putative hydrogenase expression/formation protein HypA1	0.5294	0.668567	0.7891	0.448533	0.653833	-0.1375	-0.0339667	0.1587	0.0107333	-0.1067	0.191891	0.0631392	0.00595982	0.207194	0.000242468	1	1	1	1	0.999908
sll1079	hypB	Other categories; Hydrogenase;putative hydrogenase expression/formation protein HypB	-0.891167	-1.04467	-0.773733	-0.885367	-0.440933	0.0909	-0.158267	-0.0449667	0.0413667	0.0299	8.48892e-05	1.2815e-05	0.000436789	3.27339e-06	0.00304042	1	1	1	1	1
[truncated: 1,498 more rows]
